# Supplementary material for: The ubiquitin ligase Ariadne-1 regulates neurotransmitter release via ubiquitination of NSF
Source: J Biol Chem. 2021 Feb 11;296:100408. doi: 10.1016/j.jbc.2021.100408 (PMC7960542; doi:10.1016/j.jbc.2021.100408)
Supplement: Figure S1 [file mmc1.xlsx]

## Sheet: Protein Groups
LFQ intensity (log2 scale)										Student's t-test (ari-1OE/control)
control -1-	control -2-	control -3-	ari-1OE -1-	ari-1OE -2-	ari-1OE -3-	Peptides	Unique peptides	Sequence coverage [%]	Intensity (natural scale)	p-value (-log10 scale)	Fold Change (log2 scale)	Protein IDs	Majority protein IDs	Gene names	CG number	Description
30.5221	30.5321	30.6276	31.7509	31.8675	31.8729	39	26	525	11427000000	4.7741	1.26984	M9PH10;P46461;F6J9Y7;A9YH29	M9PH10;P46461	comt	CG1618	comatose
31.639	31.7014	31.4045	31.9923	33.5032	33.3721	25	25	381	26304000000	1.3093	1.37421	Q9V9T5;Q8I0S9	Q9V9T5;Q8I0S9	Mccc1	CG2118	Methylcrotonoyl-CoA carboxylase 1
28.1684	27.8189	28.2958	32.6878	33.0652	32.6453	16	16	308	16741000000	4.75444	4.70511	A4V4Q7;Q94981;Q86NL7;Q9VT94	A4V4Q7;Q94981	ari-1	CG5659	ariadne 1
29.5422	29.0344	29.2486	30.3742	30.4436	30.1171	24	16	495	4170000000	2.36724	1.03656	V9GZU6;M9PD18;P48602;Q8MXF7;Q8MLX7	V9GZU6;M9PD18;P48602	Vha68-1	CG12403	Vacuolar H[+] ATPase 68kD subunit 1
27.3334	26.7455	27.1749	28.6875	28.2807	28.2863	11	11	156	1050200000	2.41776	1.33357	Q9VPW3;Q8MS09	Q9VPW3;Q8MS09	CG4629	CG4629	-
26.3321	26.6941	26.0261	29.0085	28.8323	28.6545	9	9	63	1201700000	3.46521	2.48101	Q94885	Q94885	mdg3/ORF	-	mdg3 element ORF
27.596	27.7284	27.2088	28.5444	28.8034	28.7329	8	8	344	1595600000	2.61087	1.18247	Q9V5C6	Q9V5C6	Prosalpha7	CG1519	Proteasome alpha7 subunit
24.3142	22.4271	22.995	30.1164	29.7671	29.8572	16	7	309	2040000000	3.51909	6.66813	Q7K2W6;Q27598	Q7K2W6;Q27598	PPO1	CG42639	Prophenoloxidase 1
27.6214	27.9817	27.1669	29.0142	28.7424	28.9326	6	6	151	1777800000	2.19914	1.30641	B5RJL1;P08255;Q9TX52;Q8MYV5;P04950	B5RJL1;P08255;Q9TX52	Rh4	CG9668	Rhodopsin 4
26.4824	24.8976	24.5177	27.6475	27.4388	27.177	6	6	93	488440000	1.58008	2.12191	Q9U4H1;Q0E938;T2GGE1	Q9U4H1;Q0E938;T2GGE1	CG6424	CG6424	-
27.1506	27.1135	27.3755	28.2669	29.0136	28.9434	6	6	146	1319000000	2.42936	1.52813	Q9VZV5	Q9VZV5	CG32486	CG32486	-
25.7891	25.4122	25.9717	26.9888	26.8218	26.9373	4	4	311	398020000	2.64261	1.19165	Q9VEA1;Q9NJB4	Q9VEA1;Q9NJB4	eIF1A	CG8053	eukaryotic translation initiation factor 1A
22.0222	22.7011	22.525	25.5695	25.1235	25.2547	3	3	32	93542000	3.55128	2.89977	B7YZI0;Q9V7N5-2;Q9V7N5-3;Q9V7N5	B7YZI0;Q9V7N5-2;Q9V7N5-3;Q9V7N5	Vha44	CG8048	Vacuolar H[+] ATPase 44kD subunit
25.6693	25.5051	25.2514	27.3421	27.3154	27.3823	3	3	117	551610000	3.96203	1.87134	M9NCR7;M9ND31;M9NE92;Q9VMP9	M9NCR7;M9ND31;M9NE92;Q9VMP9	Oscillin	CG6957	Oscillin
25.985	25.8452	25.6588	27.5662	26.9128	26.5489	3	3	8	462370000	1.71057	1.17965	Q9W2U2;F6J9D1;F6J9C7;F6J9B8;F6J9B5;F6J9B4;F6J9A9;F6J9A5	Q9W2U2;F6J9D1;F6J9C7	CG32687	CG32687	-
22.6209	20.1984	22.2295	24.4017	23.907	24.2684	2	2	32	38727000	1.51542	2.50945	A0A0B4LFU6;A0A0B4LGY4;Q7K173;C8VV29;A1ZBH0;Q6NL66;A1ZBG9	A0A0B4LFU6;A0A0B4LGY4;Q7K173;C8VV29;A1ZBH0;Q6NL66;A1ZBG9	CG15117	CG15117	-
21.1142	22.3405	22.0962	23.5876	23.1583	23.2876	2	2	28	21161000	1.70984	1.49417	X2J8F5;P11996	X2J8F5;P11996	Lsp1beta	CG4178	Larval serum protein 1 beta
23.5788	21.0264	21.0676	24.2959	24.204	24.4441	2	2	46	65098000	1.33875	2.42379	Q967T6	Q967T6	Gag	-	gypsy element gag
23.6391	24.1668	23.8869	25.4374	25.7259	26.1004	2	2	54	177090000	2.78851	1.85697	O01668	O01668	Rh6	CG5192	Rhodopsin 6
24.4849	24.8672	24.3116	26.0606	25.9707	25.7891	2	2	71	236450000	2.79169	1.38557	Q9VSL2	Q9VSL2	GstO3	CG6776	Glutathione S transferase O3
20.5555	23.8464	21.4154	25.2732	24.9054	25.1147	10	1	353	71533000	1.47732	3.15869	Q9GV29;E2RWQ0	Q9GV29	MoxGM95	-	Prophenoloxidase 1 (fragment)
25.5132	25.5258	22.6495	27.3021	27.9082	27.5797	27	1	251	472590000	1.44919	3.03385	A0A0B4LHD7	A0A0B4LHD7	Calx	CG5685	Na/Ca-exchange protein
										Student's t-test (bioari/bioUb)
bioUb -1-	bioUb -2-	bioUb -3-	bioari -1-	bioari -2-	bioari -3-	Peptides	Unique peptides	Sequence coverage [%]	Intensity (natural scale)	p-value (-log10 scale)	Fold Change (log2 scale)	Protein IDs	Majority protein IDs	Gene names	CG number	Description
33.1506	33.1981	33.3492	31.8331	31.7351	31.798	43	37	322	31381000000	4.57816	-1.44392	P35992-2;P35992-1;P35992-6;P35992	P35992-2;P35992-1;P35992-6;P35992	Ptp10D	CG1817	Protein tyrosine phosphatase 10D
30.969	30.7523	30.8654	28.992	29.8072	29.2283	22	22	534	6147300000	2.43098	-1.51974	P12646;P12646-2;B7FNK0;X2JEF0	P12646;P12646-2;B7FNK0;X2JEF0	Zw	CG12529	Zwischenferment
32.6763	32.5832	32.3794	31.5149	31.2816	31.2499	21	21	352	24386000000	3.23112	-1.19748	P04146-2;P04146;Q8SXG4;Q8SXF7	P04146-2;P04146	copia\GIP	-	gag-int-pol
28.3733	28.6053	28.5846	27.312	27.7847	27.4038	23	17	162	1285000000	2.48319	-1.02088	Q8IRS0;E1JJE4;X2JCK2;Q9W4F5;Q24495;Q8SXB2;F0JAM6;Q1LZ41	Q8IRS0;E1JJE4;X2JCK2;Q9W4F5;Q24495;Q8SXB2;F0JAM6	Ptp4E	CG6899	Protein tyrosine phosphatase 4E
30.5253	30.538	30.6951	29.2049	29.5069	29.1914	15	15	241	5313800000	3.41464	-1.28505	A0A0B4JD13;A0A0B4KHS4;A0A0B4K7B3;B9EQW2;Q8IMM1;Q9VAU1;Q86LC8	A0A0B4JD13;A0A0B4KHS4;A0A0B4K7B3;B9EQW2;Q8IMM1;Q9VAU1	snu	CG9990	snustorr
30.5915	30.3106	30.586	29.3185	29.5223	29.5884	15	15	278	5080600000	2.93352	-1.01963	B5X0J4;P18459-2;P18459	B5X0J4;P18459-2;P18459	ple	CG10118	pale
29.34	29.7603	29.5561	28.2131	28.3746	28.5155	15	15	185	2572700000	2.86152	-1.18439	Q9W0Y6;A0A0B4KEZ8;A0A0B4KFI2	Q9W0Y6;A0A0B4KEZ8;A0A0B4KFI2	pain	CG15860	painless
30.4139	30.2816	30.2991	29.1278	29.3304	29.128	14	14	227	5050800000	3.8622	-1.13614	Q24336;Q7KVF1;Q9W0X0;Q8IGY0;Q8SZV3;A0A0B4LGP3	Q24336;Q7KVF1;Q9W0X0;Q8IGY0;Q8SZV3;A0A0B4LGP3	emp	CG2727	epithelial membrane protein
31.1267	31.0236	30.8452	29.9549	29.8718	29.9007	15	14	234	7468000000	3.65524	-1.08938	Q9VPJ9;Q8SZF5;Q86P66;Q8IPV3;Q8T9E6	Q9VPJ9;Q8SZF5;Q86P66;Q8IPV3	CG3164	CG3164	-
28.6848	28.2294	28.322	26.4702	25.9636	26.1805	12	12	166	1108600000	3.399	-2.20728	Q86P18;Q9VBF7;Q95U16	Q86P18;Q9VBF7	CG33970	CG33970	-
29.6292	29.3025	29.4508	28.4903	28.5685	28.3136	10	10	251	2501100000	2.93939	-1.00332	C0PTX2;Q9U4G1;Q95U86	C0PTX2;Q9U4G1;Q95U86	bdl	CG16857	borderless
31.2506	31.1151	30.7871	29.833	30.15	29.8828	10	10	467	9542900000	2.5331	-1.09569	Q8T0J5;Q9VE80;D0IQ98	Q8T0J5;Q9VE80;D0IQ98	CG7675	CG7675	-
27.7801	27.973	27.6883	26.5211	26.5471	26.4857	8	8	176	943610000	3.95182	-1.29582	A0A0B4KFP1;Q0KI92;Q9VH17;A0A0B4KFK4	A0A0B4KFP1;Q0KI92;Q9VH17;A0A0B4KFK4	CG12814	CG12814	-
29.6304	29.2341	28.9643	27.89	27.9667	28.1166	8	8	284	2756300000	2.48451	-1.28516	Q9W3K9;Q8SWZ9	Q9W3K9;Q8SWZ9	Ldsdh1	CG2254	Lipid droplet subset dehydrogenase 1
29.4755	29.8394	29.5023	28.5947	27.8394	28.4367	8	8	26	3154900000	2.15504	-1.31552	Q9VIT5;M9PG89	Q9VIT5;M9PG89	CG13077	CG13077	-
29.804	30.0558	29.8799	29.2949	28.6029	28.3704	7	7	307	3923900000	1.80145	-1.15715	Q7JYX5	Q7JYX5	Vamp7	CG1599	Vesicle-associated membrane protein 7
27.0108	25.8983	26.8116	24.9411	24.4205	24.2862	7	7	208	317870000	2.15762	-2.0243	Q9VY42	Q9VY42	CG1461	CG1461	-
26.8953	26.372	26.1868	25.3307	25.3063	25.2586	14	6	357	365720000	2.29158	-1.18617	P23625-2	P23625-2	Galphaq	CG17759	G protein alpha q subunit
26.5552	26.3743	27.1034	25.7349	25.2708	25.6348	6	6	22	364300000	1.91133	-1.13078	X2J8E9;Q24292;Q29QI1	X2J8E9;Q24292;Q29QI1	ds	CG17941	dachsous
29.7642	29.3417	29.3297	27.9702	28.2802	27.8874	7	5	175	2409800000	2.81291	-1.43259	M9MS14;Q9W534-2	M9MS14	moody	CG4322	moody
27.5349	28.0233	27.3641	26.5291	26.4343	26.817	5	5	44	713880000	1.99256	-1.04732	Q9VYT4;Q6IDF6	Q9VYT4;Q6IDF6	ATP7	CG1886	ATP7
26.7605	26.2848	26.2524	25.529	25.4373	25.0663	5	5	149	396160000	2.13199	-1.08836	Q7K2V9	Q7K2V9	CG33672	CG33672	-
28.6244	28.4338	28.3674	27.573	27.4182	27.2844	5	5	82	1289500000	3.11968	-1.05	Q9Y163;Q8I930;Q9VR47;Q8IGX6;F0JAH7	Q9Y163;Q8I930;Q9VR47;Q8IGX6	hoe1	CG12787	hoepel1
29.923	30.0863	29.6715	28.1055	28.2396	28.4591	5	5	167	3513100000	3.29083	-1.6255	Q9W0M4	Q9W0M4	CG13887	CG13887	-
26.3657	25.5894	25.0709	24.053	24.1396	23.6723	4	4	87	168310000	1.88847	-1.72039	Q9XZ01;A0A0B4K692;D3DMK4	Q9XZ01;A0A0B4K692;D3DMK4	Nep2	CG9761	Neprilysin 2
26.4397	26.5009	25.9353	25.167	25.194	25.3862	4	4	57	283810000	2.25366	-1.04287	Q86B77;A0A0B4KGZ9;Q7YTZ6;A0A0B4KH38;Q9VBN2;A8JRC4;A8JRC7;Q7YU01;Q8IGR9;A8JRD1;A0A0B4KHW9;A8JRD2;Q9VBN1;A0A0B4KI25;E1JIX9;Q6NP71;Q9VBN0;A8JRD0	Q86B77;A0A0B4KGZ9;Q7YTZ6;A0A0B4KH38;Q9VBN2;A8JRC4;A8JRC7;Q7YU01;Q8IGR9;A8JRD1;A0A0B4KHW9;A8JRD2;Q9VBN1;A0A0B4KI25;E1JIX9;Q6NP71;Q9VBN0;A8JRD0	LpR2	CG31092	Lipophorin receptor 2
30.814	31.1109	31.0577	29.9113	29.9167	29.6463	4	4	356	8454500000	3.10219	-1.16942	O97102	O97102	smt3	CG4494	smt3
26.6245	26.901	26.7735	26.2424	25.1545	25.8322	4	4	119	470670000	1.45296	-1.02333	Q7K2N0	Q7K2N0	Lnpk	CG8735	Lunapark
26.8724	26.7757	26.2451	25.4124	24.8859	24.4749	4	4	196	389410000	2.15836	-1.70666	Q7KN81;Q9XZ15	Q7KN81;Q9XZ15	Osi6	CG1151	Osiris 6
27.8551	27.8945	27.2773	25.176	24.551	24.8203	4	4	193	737970000	3.33142	-2.82654	Q9VCS2	Q9VCS2	CG13833	CG13833	-
25.648	25.3486	25.6383	22.3204	23.0988	22.0522	3	3	66	122370000	3.12623	-3.05454	Q8MZ32;A1Z6N2	Q8MZ32;A1Z6N2	Tdc1	CG30445	Tyrosine decarboxylase 1
25.5842	25.6867	26.0178	23.6455	22.8347	22.5162	4	3	8	142360000	2.80718	-2.76411	Q9VQF1;Q8T998;M9PBX3	Q9VQF1;Q8T998;M9PBX3	CG31689	CG31689	-
24.3599	24.083	23.7284	21.6642	23.3664	21.0689	3	3	85	56040000	1.32982	-2.02393	Q9VI53	Q9VI53	CG1105	CG1105	-
27.6291	27.2779	27.5653	24.5355	25.7227	25.3987	3	3	255	578190000	2.44598	-2.27179	Q9VJC0	Q9VJC0	CG6870	CG6870	-
25.9906	25.3703	25.3606	24.2899	23.7401	23.8752	3	3	95	153240000	2.41982	-1.60546	Q9VKG4	Q9VKG4	CG31705	CG31705	-
27.5031	27.5119	27.5141	26.4229	26.5952	26.0971	3	3	143	801760000	2.83423	-1.13795	Q9VKM8;Q9VKM7	Q9VKM8;Q9VKM7	CG33129	CG33129	-
26.4501	26.3682	26.5875	25.1845	25.0268	24.992	3	3	52	381310000	4.05648	-1.40082	Q9VWT3	Q9VWT3	Ggt-1	CG6461	gamma-glutamyl transpeptidase
24.959	24.7358	25.2277	24.2503	22.6627	22.0421	2	2	49	92074000	1.3801	-1.98912	Q9VHQ8;A0A0B4K642;A0A0B4K609;Q9VHR2;B5X504	Q9VHQ8;A0A0B4K642;A0A0B4K609;Q9VHR2;B5X504	CG45263	CG45263	-
25.8871	25.7371	24.415	22.4135	23.6784	23.7654	2	2	18	140370000	1.49098	-2.06061	Q9VHI9;A0A0B4KGW3	Q9VHI9;A0A0B4KGW3	CG31100	CG31100	-
27.9546	27.8667	27.4355	26.472	26.2817	26.6824	2	2	187	872580000	2.52386	-1.27352	E9P245;A8VEL0;Q9V4N3-2;Q9V4N3	E9P245;A8VEL0;Q9V4N3-2;Q9V4N3	Cyt-b5	CG2140	Cytochrome b5
24.6943	24.536	24.5023	22.7805	22.267	22.2478	2	2	17	57709000	3.50781	-2.14572	D0Z752;M9PCF1;Q9VQH2	D0Z752;M9PCF1;Q9VQH2	Duox	CG3131	Dual oxidase
25.9624	25.8254	25.5607	25.2743	24.5492	24.2654	2	2	45	224170000	1.55094	-1.08655	R4NR58;K4M4D5;Q9GQQ0-3;Q9GQQ0;Q9GQQ0-5;Q9GQQ0-4;Q9GQQ0-2	R4NR58;K4M4D5;Q9GQQ0-3;Q9GQQ0;Q9GQQ0-5;Q9GQQ0-4;Q9GQQ0-2	spin	CG8428	spinster
25.7592	26.3165	26.919	23.8988	24.9679	24.1923	2	2	104	261710000	1.89067	-1.97858	M9PG22;P61209;L0MNA8;P40945	M9PG22;P61209;L0MNA8;P40945	Arf79F	CG8385	ADP ribosylation factor at 79F
29.0213	28.9187	28.8384	27.5994	27.9035	27.8076	22	2	179	1794300000	3.42524	-1.15598	X2J9Z1;P42787-5;P42787;P42787-8;P42787-2;D3DME3;P42787-7	X2J9Z1;P42787-5;P42787;P42787-8;P42787-2	svr	CG4122	silver
28.3147	28.6066	28.1733	27.2542	26.9159	27.0616	2	2	96	1333500000	2.87919	-1.28762	Q8SY17;Q7KJ73	Q8SY17;Q7KJ73	Tsp42Ee	CG10106	Tetraspanin 42Ee
25.1058	24.4986	24.1298	21.8064	21.7161	23.3619	2	2	45	86317000	1.70863	-2.28328	Q960W6;A0A0B4LFD0;A1ZAI3	Q960W6;A0A0B4LFD0;A1ZAI3	CG8306	CG8306	-
25.5927	24.5751	23.765	22.3094	21.5032	22.0092	2	2	36	88141000	2.022	-2.70366	Q961R9	Q961R9	CG6126	CG6126	-
24.6145	24.7197	25.3247	21.6172	23.2939	21.5757	2	2	43	73509000	1.95999	-2.72404	Q9V558;Q9V559	Q9V558;Q9V559	Cyp4p1	CG10842	Cytochrome P450-4p1
24.4769	24.9399	25.1817	21.2278	21.6507	22.1162	2	2	39	98682000	3.20165	-3.20127	Q9VI56	Q9VI56	CG1943	CG1943	-
23.0791	22.8669	22.8914	21.5348	21.6145	22.3939	2	2	11	19074000	1.75316	-1.09814	X2JDD7;Q9VMD9	X2JDD7;Q9VMD9	Tig	CG11527	Tiggrin
24.312	24.1685	24.3092	20.1903	21.4998	22.5783	21	1	173	47728000	1.82976	-2.84046	P42787-4;P42787-3;Q6AWJ5;P42787-6	P42787-4;P42787-3	svr	CG4122	silver
25.2212	25.6329	25.3091	21.6499	21.3585	21.1632	28	1	327	101960000	4.53066	-3.99716	Q8IQR5;B7Z067;B7Z068;M9PFY9;M9PFK2;Q9VVI3-2;Q9VVI3;C0PUW9;Q1EC27	Q8IQR5;B7Z067;B7Z068;M9PFY9;M9PFK2;Q9VVI3-2;Q9VVI3;C0PUW9	Nedd4	CG42279	Nedd4
24.1476	23.5341	24.2475	21.2697	21.5016	21.1744	12	1	127	39911000	3.40167	-2.66116	Q94880	Q94880	pyd	CG43140	polychaetoid
										Student's t-test (bioari/bioUb)
bioUb -1-	bioUb -2-	bioUb -3-	bioari -1-	bioari -2-	bioari -3-	Peptides	Unique peptides	Sequence coverage [%]	Intensity (natural scale)	p-value (-log10 scale)	Fold Change (log2 scale)	Protein IDs	Majority protein IDs	Gene names	CG number	Description
37.0747	37.5279	37.1439	37.5743	37.6105	37.6877	143	143	606	878320000000	1.21712	0.375331	A1Z784;Q7JV23;A8DY67;D0IQ86	A1Z784;Q7JV23;A8DY67	ACC	CG11198	Acetyl-CoA carboxylase
38.3753	38.232	38.5571	38.4644	38.6517	38.6616	21	21	852	3451900000000	0.832748	0.20443	P02701	P02701	AVD	-	Avidin
39.2231	39.3745	39.427	40.0983	39.9073	39.8312	111	2	784	4370400000000	2.418	0.604033	Q7KN97;Q6NKL9	Q7KN97	PCB	CG1516	Pyruvate carboxylase
29.4583	29.5073	29.0946	29.7608	29.8942	29.5162	17	1	519	6432600000	1.01726	0.370308	Q8IGR0;P15357	Q8IGR0;P15357	RpS27A	CG5271	Ubiqutin-40S ribosomal protein S27A
24.1136	20.6919	24.2243	24.5195	24.9316	24.5136	110	1	776	79695000	0.635094	1.64499	Q0E9E2;Q86NV1	Q0E9E2;Q86NV1	PCB	CG1516	Pyruvate carboxylase
40.3107	40.1665	40.064	39.6558	39.7097	39.8166	40	21	915	6626700000000	2.21065	-0.452999	P00002	P00002	bioUb	-	biotin-tagged ubiquitin
30.2318	30.3701	30.325	29.5519	29.739	29.8891	38	38	225	5039100000	2.27612	-0.582324	Q9GQV2;A0A0B4JCY6;Q7KSF4;A0A0B4KHN1;A0A0B4KGT8;Q9VEN1;Q8T3K7;Q29R34;Q6NN54;A0A0B4KGB3;C7LAD0;A4V310;C7LAD1;B7Z0L2;Q9VEN1-2	Q9GQV2;A0A0B4JCY6;Q7KSF4;A0A0B4KHN1;A0A0B4KGT8;Q9VEN1;Q8T3K7;Q29R34	cher	CG3937	cheerio
29.2169	29.5578	29.452	29.1588	28.9291	28.9981	24	24	101	2927000000	1.45278	-0.380254	A0A0B4LGR2;A0A0B4JDA1;Q9VN58;F6M9W0;A0A0B4LGQ5;A0A0B4JCW5;F6M9W2;A0A0B4JCV6;F6M9W1;A0A0B4LHQ4;A0A0B4JD62;A0A0B4JDB5;Q6NNZ7;D0IQI6	A0A0B4LGR2;A0A0B4JDA1;Q9VN58;F6M9W0;A0A0B4LGQ5;A0A0B4JCW5;F6M9W2;A0A0B4JCV6;F6M9W1;A0A0B4LHQ4;A0A0B4JD62;A0A0B4JDB5	ctrip	CG42574	circadian trip
25.6892	25.5095	25.9195	25.0409	24.939	25.2542	6	6	45	203390000	1.852	-0.627981	B7Z0T2;A0A0B4K6R6;B7Z0T1;A0A0B4K615;A0A0B4K5Z4;E2QCZ8;Q0KIC3;Q8T0J7;Q86BB6;Q9VN49	B7Z0T2;A0A0B4K6R6;B7Z0T1;A0A0B4K615;A0A0B4K5Z4;E2QCZ8;Q0KIC3	smash	CG43427	smallish
32.5254	32.2986	32.4655	33.3465	33.3829	33.352	27	1	25	36549000000	3.76249	0.93064	A0A0B4K6A6;A0A0B4K6E2;Q24413;A0A0B4K790;A0A0B4LHD9	A0A0B4K6A6;A0A0B4K6E2;Q24413;A0A0B4K790;A0A0B4LHD9	Calx	CG5685	Na/Ca-exchange protein
24.8017	24.7956	25.0569	25.206	25.4069	25.2031	3	3	74	158070000	1.62	0.387309	A0A0B4KGY9;D0Z767;A0A0B4K6K8;Q9VBQ1;A0A0B4KHV4;Q8MS04;Q8IMS8;Q86PA1	A0A0B4KGY9;D0Z767;A0A0B4K6K8;Q9VBQ1;A0A0B4KHV4;Q8MS04;Q8IMS8;Q86PA1	msi	CG5099	musashi
26.6898	26.6569	26.9769	27.0113	27.1939	27.1622	8	8	28	567210000	1.39586	0.347898	A0A0B4K6W2;A0A0B4K7S0;P55824-3;P55824;D5A7R4	A0A0B4K6W2;A0A0B4K7S0;P55824-3;P55824	faf	CG1945	fat facets
24.8718	24.1947	24.929	24.1667	23.7347	23.7214	4	4	138	97950000	1.33359	-0.790894	A0A0B4K713;Q9Y091-2;Q9Y091	A0A0B4K713;Q9Y091-2;Q9Y091	fl(2)d	CG6315	female lethal d
29.3166	28.6874	28.9229	30.0646	29.7439	29.7256	14	14	237	3201000000	1.81419	0.869082	Q9W1Y2;Q8T0K5;Q9W1Y3;A0A0B4K7M0;A0A0B4K7E3;Q0E8Y1;F0JAJ0	Q9W1Y2;Q8T0K5;Q9W1Y3;A0A0B4K7M0;A0A0B4K7E3;Q0E8Y1	PIP5K59B	CG3682	Phosphatidylinositol 4-phosphate 5-kinase at 59B
27.9339	27.7141	27.3457	26.771	26.7836	26.736	6	6	121	959550000	2.19578	-0.901065	A0A0B4KEH8;A0A0B4KEC2;Q9W5H8;Q5LJQ4	A0A0B4KEH8;A0A0B4KEC2;Q9W5H8;Q5LJQ4	CG17883	CG17883	-
29.5018	29.1252	29.152	28.6351	28.6192	28.4742	9	9	171	2355000000	2.18325	-0.683474	E3CTS3;Q8IGH3;A1Z6Z3;A0A0B4KEE1;Q7JR61;A0A0B4KEL0;A0A0B4KF99;A4UZ69;A1Z6Z4;A0A0C4FEI5;A0A0C4DHC8;D5SHM9;Q8T0K8	E3CTS3;Q8IGH3;A1Z6Z3;A0A0B4KEE1;Q7JR61;A0A0B4KEL0;A0A0B4KF99;A4UZ69;A1Z6Z4;A0A0C4FEI5;A0A0C4DHC8;D5SHM9	Aldh-III	CG11140	Aldehyde dehydrogenase type III
30.7372	30.5869	30.7064	30.1224	30.3863	30.2364	15	15	32	6954500000	2.06585	-0.428491	Q9VHX9;Q8SYR7;A0A0B4KFA6	Q9VHX9;Q8SYR7;A0A0B4KFA6	CD98hc	CG2791	CD98 heavy chain
28.3994	28.1272	28.2344	27.6234	27.7345	27.5423	10	10	156	1189400000	2.51629	-0.620268	Q86NS4;A1Z7H3;Q8T3L1;A1Z7H2;A0A0B4KFE4;H1UUA9;Q960I0	Q86NS4;A1Z7H3;Q8T3L1;A1Z7H2;A0A0B4KFE4;H1UUA9	Acsl	CG8732	Acyl-CoA synthetase long-chain
31.3639	31.1427	31.2393	31.07	30.8302	30.9385	67	67	311	10262000000	1.48453	-0.302413	A0A0B4KFE9;A1Z8P9;B5RJS5;Q8IGK6;Q961T0	A0A0B4KFE9;A1Z8P9	Mtor	CG8274	Megator
27.623	27.5825	27.6174	27.2594	26.7589	26.884	6	6	114	749560000	1.87787	-0.640182	Q24468;Q24229;A0A0B4KG59;C5WLU3;Q95T01	Q24468;Q24229;A0A0B4KG59;C5WLU3;Q95T01	put	CG7904	punt
30.2829	30.0233	29.9365	29.4286	29.8142	29.3564	7	7	152	4509100000	1.44547	-0.547822	A0A0B4KGG6;Q9VN12;Q9VN12-2;A0A0B4KFJ3	A0A0B4KGG6;Q9VN12;Q9VN12-2	CG1090	CG1090	-
30.0624	29.9776	30.0541	30.2251	30.2366	30.3779	16	16	352	5104500000	1.94341	0.248517	Q9VDI1;A0A0B4KH28	Q9VDI1;A0A0B4KH28	Synd	CG33094	Syndapin
27.6721	27.5979	27.6546	28.1554	27.9644	27.9924	5	5	91	1087700000	2.46919	0.395908	A0A0B4KHE7;Q9VAA2	A0A0B4KHE7;Q9VAA2	AdoR	CG9753	Adenosine receptor
30.9787	30.8487	30.9495	31.2518	31.2748	31.2096	35	35	354	10316000000	2.72954	0.319738	F0JAL7;A0A0B4KHG5;A0A0B4KI35;A0A0B4KHK5;F0JAG8;A0A0B4KHX5;P12024;E3CTS9;E3CTQ1;B7FNR3	F0JAL7;A0A0B4KHG5;A0A0B4KI35;A0A0B4KHK5;F0JAG8;A0A0B4KHX5;P12024;E3CTS9;E3CTQ1;B7FNR3	chp	CG1744	Chaoptin
29.7867	29.5521	29.6116	29.2461	29.0636	29.2381	8	1	249	3500300000	2.14706	-0.467562	A0A0B4KHQ8;Q9VB13;A0A0B4LIT4;A0A0B4LIS6;A0A0B4LHV0;A0A0B4KI45;A0A0B4LHS3;A0A0B4LHR7	A0A0B4KHQ8;Q9VB13;A0A0B4LIT4;A0A0B4LIS6;A0A0B4LHV0;A0A0B4KI45;A0A0B4LHS3;A0A0B4LHR7	tau	CG45110	tau
27.0837	27.1039	27.0889	26.3666	26.857	26.6027	13	3	204	540890000	1.56869	-0.483412	A0A0B4KHT5;Q95TW4;A0A0B4KGK5	A0A0B4KHT5;Q95TW4;A0A0B4KGK5	Syp	CG17838	Syncrip
29.2667	29.2206	29.1979	29.5796	29.7484	29.4838	22	22	196	3091100000	2.03044	0.375542	A0A0B4KHY8;Q9XZ32	A0A0B4KHY8;Q9XZ32	CG10254	CG10254	-
25.1008	25.0513	25.5667	25.9481	25.6007	26.0527	2	2	38	219340000	1.37204	0.62756	A0A0B4LF49;Q8T5S9;B7YZF0;A1Z8G0	A0A0B4LF49;Q8T5S9;B7YZF0;A1Z8G0	metro	CG30021	menage a trois
31.5163	31.6794	31.5935	31.9481	31.9534	32.0803	46	46	394	17043000000	2.46815	0.397527	A0A0B4LGC0;A0A0B4LF88;Q9V6K1-2;Q9V6K1	A0A0B4LGC0;A0A0B4LF88;Q9V6K1-2;Q9V6K1	TppII	CG3991	tripeptidyl-peptidase II
27.6792	27.3969	27.8528	26.8802	26.9688	26.8287	8	8	141	825940000	2.24411	-0.750388	A8DYJ3;A0A0B4LG26;Q11002;Q11002-2	A8DYJ3;A0A0B4LG26;Q11002	CalpA	CG7563	Calpain-A
25.6395	26.1625	25.7827	26.4777	26.4707	26.5122	2	2	8	416020000	1.78988	0.625303	A0A0B4LGC6;Q8MLS7;A0A0B4LG95;Q7K274	A0A0B4LGC6;Q8MLS7;A0A0B4LG95;Q7K274	l(2)k09913	CG3082	lethal (2) k09913
30.136	30.1558	30.1651	29.572	29.7216	29.7966	21	21	243	4553600000	2.62224	-0.455568	E4NKH1;A0A0B4LGB0;Q24007;Q8MLT4;Q6AWQ3;Q95PA9	E4NKH1;A0A0B4LGB0;Q24007;Q8MLT4;Q6AWQ3;Q95PA9	Gp150	CG5820	Gp150
25.2491	25.5306	25.3936	24.8385	25.0796	24.4533	3	2	81	196730000	1.40194	-0.600602	A0A0B4LGI1;P20354-2;P20354;Q7PL78;M9PDM5;P25157	A0A0B4LGI1;P20354-2;P20354	Galphas	CG2835	G protein alpha s subunit
29.0994	28.8964	29.0807	28.6189	28.5758	28.2643	11	11	244	2212200000	1.85463	-0.53912	A0A0B4LGL5;Q8MSU3	A0A0B4LGL5;Q8MSU3	CG8399	CG8399	-
30.8455	30.4416	30.5141	31.5743	31.6673	31.3827	29	29	292	10755000000	2.48294	0.941027	A0A0B4LGM0;B7YZQ3;A0AVW1;Q06PM6;Q8MLN9	A0A0B4LGM0;B7YZQ3;A0AVW1;Q06PM6;Q8MLN9	prom	CG42310	prominin
27.7659	27.4725	27.7736	27.2118	26.8694	27.394	11	11	72	819990000	1.31147	-0.512257	N0D584;A0A0H4Y1G5;A0A0B4LGZ6;P51592	N0D584;A0A0H4Y1G5;A0A0B4LGZ6;P51592	hyd	CG9484	hyperplastic discs
26.8867	27.3198	27.1259	28.24	27.9078	27.7586	18	5	229	851690000	1.97428	0.857986	A0A0B4LH53;P54351	A0A0B4LH53;P54351	Nsf2	CG33101	N-ethylmaleimide-sensitive factor 2
27.7347	27.7485	27.9228	27.4223	27.1612	27.2371	7	7	108	893150000	2.23655	-0.528456	A0A0B4LHB3;P12428;P12428-5;C1C598	A0A0B4LHB3;P12428;P12428-5	bw	CG17632	brown
32.7515	32.8941	32.728	31.9769	32.2461	32.0099	5	5	366	32862000000	2.70063	-0.713542	A0A0B4LJ12;A0A0B4LHX6;A8E6J4;P08879;Q8IH27	A0A0B4LJ12;A0A0B4LHX6;A8E6J4;P08879;Q8IH27	awd	CG2210	abnormal wing discs
28.48	28.3378	28.1932	27.618	27.7835	27.3761	17	17	264	1195400000	2.1728	-0.744475	A0A0B7P9G0;Q6AWN3;Q6NKM9	A0A0B7P9G0	uex	CG42595	unextended
29.0846	28.9366	29.0206	28.257	28.2904	27.8413	9	9	248	2149000000	2.37605	-0.884375	A1Z746-2;A1Z746	A1Z746-2;A1Z746	cn	CG1555	cinnabar
33.5018	33.4483	33.0382	32.5898	32.6194	32.5898	33	17	49	46148000000	2.11714	-0.729738	A1Z7S3;A1Z7S2;A0A0B4LEY0;A1Z7S1;Q8IH37;Q86PD0	A1Z7S3;A1Z7S2	Rab32	CG8024	Rab32
31.4628	31.3742	31.1043	30.7871	30.5071	30.569	10	10	583	12171000000	2.13988	-0.692685	Q7K2P3;A1Z7Z4;Q8IGD2;C9QP80	Q7K2P3;A1Z7Z4;Q8IGD2;C9QP80	CG1648	CG1648	-
29.1306	29.0778	28.802	29.4166	29.4195	29.3276	6	6	211	3122900000	1.64975	0.384422	A1Z8B5;D3DMQ0;Q8T972	A1Z8B5;D3DMQ0;Q8T972	CG7220	CG7220	-
32.9931	32.9334	32.8271	32.8115	32.65	32.5698	117	19	158	36099000000	1.30988	-0.240754	A1Z9J3	A1Z9J3	shot	CG18076	short stop
28.6343	28.8137	28.833	27.8968	27.7855	27.7308	6	6	129	1568100000	3.55296	-0.955978	A1Z9M5;Q95TJ2	A1Z9M5;Q95TJ2	CG30069	CG30069	-
25.223	25.4234	25.6347	25.0999	24.6385	24.7339	2	2	37	168150000	1.51332	-0.602921	E1JH83;A1ZAI5	E1JH83;A1ZAI5	CG5065	CG5065	-
30.6967	30.3476	30.6588	29.6857	30.0389	29.9041	15	2	366	7739600000	1.99123	-0.691468	E0R982;A1ZBL0;Q24560;Q7M3K1;Q7M3K0;CON__ENSEMBL:ENSBTAP00000025008	E0R982;A1ZBL0;Q24560	betaTub56D	CG9277	beta-Tubulin at 56D
24.4604	24.6113	24.3761	24.3034	24.0585	24.199	2	2	71	104230000	1.39468	-0.295643	Q9V948;E1JGN7;Q7KA80;A1ZBW1;A1ZBW0;Q7KHL0;Q8IGP8;A1ZBW4;D3DMD1;A1ZBW3	Q9V948;E1JGN7;Q7KA80;A1ZBW1;A1ZBW0;Q7KHL0;Q8IGP8;A1ZBW4;D3DMD1;A1ZBW3	HnRNP-K	CG13425	Heterogeneous nuclear ribonucleoprotein K
26.9247	26.687	26.9015	26.3351	25.7819	26.4468	5	5	76	454690000	1.38418	-0.649811	A2RVF0;Q9VQY4;Q9UAF0;Q8MS50	A2RVF0;Q9VQY4;Q9UAF0;Q8MS50	Atet	CG2969	ABC transporter expressed in trachea
28.1593	28.0334	28.2673	28.3103	28.4352	28.5764	12	12	192	1399700000	1.31476	0.287287	A4V1B2;Q9NB04	A4V1B2;Q9NB04	Patj	CG12021	Patj
28.0602	28.0681	27.4602	28.6599	28.8325	28.6832	10	10	336	1865300000	1.84113	0.862339	A4V2B8;P08181	A4V2B8;P08181	CkIIalpha	CG17520	casein kinase IIalpha
26.385	25.6154	26.04	25.4409	24.6844	25.1026	2	2	79	301140000	1.40021	-0.937478	A4V2K7;P22058	A4V2K7;P22058	D1	CG9745	D1 chromosomal protein
26.6105	26.6555	27.0895	25.8436	26.4259	25.7473	5	5	10	421770000	1.39156	-0.779573	A4V441;Q8SY66;Q24524	A4V441;Q8SY66;Q24524	sn	CG32858	singed
29.6746	29.5492	29.6352	29.3153	29.4008	29.2184	14	14	241	3259500000	2.05869	-0.308163	A4V448;Q9W3K5	A4V448;Q9W3K5	Gclc	CG2259	Glutamate-cysteine ligase catalytic subunit
32.7131	32.8031	32.4082	31.8817	32.076	31.9314	21	21	458	27471000000	2.15682	-0.678427	A4V488;Q07152;Q07152-2;A9YKX5;F6J5F7	A4V488;Q07152;Q07152-2	ras	CG1799	raspberry
25.2912	25.5549	25.6101	24.3574	24.8946	24.8179	2	2	49	164520000	1.82466	-0.79542	Q9VPQ7;A7KX20;A7KX19	Q9VPQ7;A7KX20;A7KX19	Spp	CG11840	Signal peptide peptidase
28.3357	28.0347	28.1211	27.8003	27.5198	27.4041	6	6	96	1134300000	1.78728	-0.589102	D5SHT8;Q5U1C5;B7Z029;M9PB53;Q9VM99;Q9U624;A8DYW5;Q8IPJ4;B5RIF8	D5SHT8;Q5U1C5;B7Z029;M9PB53;Q9VM99;Q9U624;A8DYW5;Q8IPJ4;B5RIF8	Nhe3	CG11328	Na[+]/H[+] hydrogen exchanger 3
27.8024	27.6593	27.7079	27.4058	26.8523	26.4249	9	3	211	775850000	1.35007	-0.828868	A8DZ14;X2J6N7;A2RVH3;Q8INX7;P15278-2;Q6IH77	A8DZ14;X2J6N7;A2RVH3;Q8INX7;P15278-2	Fas3	CG5803	Fasciclin 3
34.32	34.1948	33.5876	34.6513	34.6759	34.6765	31	25	663	118660000000	1.31147	0.633762	A8E775;P19107;Q5BIJ0	A8E775;P19107;Q5BIJ0	Arr2	CG5962	Arrestin 2
28.7895	28.6779	28.5854	28.069	28.3968	28.3132	22	22	53	1701600000	1.68203	-0.424603	A8JTM7;Q95SN5;B3DNL3	A8JTM7	mgl	CG42611	Megalin
24.8578	24.4948	24.5152	23.7537	23.6933	24.1701	3	3	41	92397000	1.76906	-0.750236	A8JUY0;Q9W4D2;Q9W4D2-2	A8JUY0;Q9W4D2	Rnp4F	CG3312	RNA-binding protein 4F
30.8361	30.7958	30.916	31.2318	31.2885	31.3276	47	47	17	9631300000	3.18823	0.43337	B3DN78;Q00174	B3DN78;Q00174	LanA	CG10236	Laminin A
25.6988	25.5071	25.6345	26.427	26.144	25.9809	4	4	58	278300000	1.79897	0.570513	B5RIN0;M9PB50;Q9VMD6	B5RIN0;M9PB50;Q9VMD6	retm	CG9528	real-time
29.7579	29.8164	29.63	28.9189	29.3434	29.1913	13	13	277	3497400000	1.89708	-0.583531	B5X0J6;Q9V9J3;A1Z6I9;Q5U175	B5X0J6;Q9V9J3;A1Z6I9	Src42A	CG44128	Src oncogene at 42A
29.6848	29.6499	29.6821	28.9867	28.5037	28.9127	18	18	267	3022200000	2.35292	-0.871248	B7YZL6;Q7YTZ4;B7YZL5;Q95TV9;Q0E919;B7YZL1;B7YZL2;A1ZBH5;B7YZL7;B7YZL8;B7YZL3;Q1RKY1;A0A0B4LG19;A0A0B4J401	B7YZL6;Q7YTZ4;B7YZL5;Q95TV9;Q0E919;B7YZL1;B7YZL2;A1ZBH5;B7YZL7;B7YZL8;B7YZL3;Q1RKY1;A0A0B4LG19;A0A0B4J401	CG10737	CG10737	-
32.4466	32.5447	32.2187	32.148	31.8655	31.7309	12	12	688	24837000000	1.45189	-0.48855	M9NEQ9;D4G7H1;C0H6Z8;B7ZWP7;Q9VWG3;Q9VB14	M9NEQ9;D4G7H1;C0H6Z8;B7ZWP7;Q9VWG3	RpS10b	CG14206	Ribosomal protein S10b
28.6551	28.6927	28.6557	28.8397	29.063	28.83	9	9	135	1958500000	1.46311	0.24306	Q8MSJ2;C4XVJ6;Q24265;P22815	Q8MSJ2;C4XVJ6;Q24265;P22815	boss	CG8285	bride of sevenless
26.7208	26.9085	27.1019	26.2528	25.9621	25.8961	2	2	164	491700000	2.30882	-0.873402	Q0E8T6;H0RNG5;C6SV06	Q0E8T6;H0RNG5;C6SV06	CG34125	CG34125	-
27.3154	27.2613	26.8781	26.5011	26.3987	26.0497	5	5	195	684670000	1.89996	-0.835114	Q8T9J9;C6TP50;Q9W401;Q9W401-2	Q8T9J9;C6TP50;Q9W401;Q9W401-2	kdn	CG3861	knockdown
33.4968	33.5447	33.1319	32.8531	33.0708	32.9288	26	24	672	56933000000	1.41283	-0.44022	D3DMY5;C6TP70;P92177-4;P92177-1;P92177-2;P92177	D3DMY5;C6TP70;P92177-4;P92177-1;P92177-2;P92177	14-3-3epsilon	CG31196	14-3-3epsilon
32.1498	32.1468	32.0141	31.5583	31.6008	31.6194	14	5	32	20722000000	3.34583	-0.510742	C6TP87;P08736;Q8T3U3	C6TP87;P08736;Q8T3U3	eEF1alpha1	CG8280	eukaryotic translation elongation factor 1 alpha 1
25.6843	25.6262	24.9938	26.0802	26.5209	26.2729	4	4	392	337000000	1.54625	0.856564	Q8IQX3;C7LA72;Q4V5C5	Q8IQX3;C7LA72;Q4V5C5	CG32544	CG32544	-
28.8424	28.4343	28.4481	27.9817	27.8694	27.1971	14	13	277	1449400000	1.48124	-0.892172	E1JJ68;C7LAE4;P19109-3;P19109-4;P19109-2;P19109;A0A0B4K624;A0A0B4K6A3;A0A0B4K6K1;A0A0B4K6T7;I0B1P2;Q7KU78;Q8MZI3;Q8T0I3;Q7K4L8	E1JJ68;C7LAE4;P19109-3;P19109-4;P19109-2;P19109;A0A0B4K624;A0A0B4K6A3;A0A0B4K6K1;A0A0B4K6T7;I0B1P2	Rm62	CG10279	Rm62
31.3079	31.3391	31.1894	30.9368	30.7981	30.7341	28	28	40	9953100000	2.42698	-0.455793	M9NG50;M9PHG2;C7LAH9;C9QP54;P46150-2;P46150;P46150-3;P46150-4;P46150-5	M9NG50;M9PHG2;C7LAH9;C9QP54;P46150-2;P46150;P46150-3;P46150-4;P46150-5	Moe	CG10701	Moesin
29.6657	29.5165	29.5924	29.9935	30.0563	30.0474	23	23	254	4020600000	3.13064	0.440887	Q9W0E4;C8VUZ1;Q8IRH0;Q8IRH1;E8NH92;Q9GPG3;Q6AWR8	Q9W0E4;C8VUZ1;Q8IRH0;Q8IRH1;E8NH92;Q9GPG3;Q6AWR8	Psa	CG1009	Puromycin sensitive aminopeptidase
29.7443	29.4112	29.4973	28.9913	29.1058	29.0251	13	11	354	3536300000	2.07533	-0.510222	C8VV33;D3DMH8;C9QP42;Q02748	C8VV33;D3DMH8;C9QP42;Q02748	eIF4A	CG9075	eukaryotic translation initiation factor 4A
27.4593	27.4608	27.4335	26.8818	27.2942	27.0192	10	10	308	720820000	1.47286	-0.386089	Q7K4I5;C8VV52	Q7K4I5;C8VV52	CG8892	CG8892	-
29.5434	29.5979	28.8943	28.5009	28.5286	28.6568	6	6	141	3090700000	1.56001	-0.783069	X2JJG8;Q494K4;X2JDA5;C8VV58;P20478-2;P20478-3;P20478	X2JJG8;Q494K4;X2JDA5;C8VV58;P20478-2;P20478-3;P20478	Gs2	CG1743	Glutamine synthetase 2
26.7154	27.0165	26.7661	27.568	27.2608	27.7932	5	5	112	678630000	1.76665	0.707993	M9MRI9;C9QPB9;Q59DZ9;M9PCM5;X2J9D4;Q8I0H9;Q7KTP6;C8VV94;R4TUN8;R9TC66;M9PC20;X2J8M5;E6PBY5;Q8IPL0;Q59E00;Q9VMU5	M9MRI9;C9QPB9;Q59DZ9;M9PCM5;X2J9D4;Q8I0H9;Q7KTP6;C8VV94;R4TUN8;R9TC66;M9PC20;X2J8M5;E6PBY5;Q8IPL0;Q59E00;Q9VMU5	qtc	CG14039	quick-to-court
31.7362	31.7175	31.5941	32.3034	32.1759	31.9821	13	13	748	21041000000	1.98284	0.4712	Q86BQ0;D0IQJ1;Q9W0C2;M9PDW0;Q9W0C1;M9PE71	Q86BQ0;D0IQJ1;Q9W0C2;M9PDW0;Q9W0C1;M9PE71	nSyb	CG17248	neuronal Synaptobrevin
23.8127	24.1496	23.955	24.3049	24.2869	24.3665	2	2	29	78973000	1.58429	0.346959	Q76NQ9;Q961Q7;Q9VY76;Q76NR0;D0IQK3;X2JFA0;M9MS55;X2JEY5;M9NDW2;D6W4U3;Q6NP70	Q76NQ9;Q961Q7;Q9VY76;Q76NR0;D0IQK3;X2JFA0;M9MS55;X2JEY5;M9NDW2;D6W4U3;Q6NP70	AMPdeam	CG32626	AMP deaminase
24.0476	24.2066	24.1583	24.912	25.0068	24.9537	3	3	33	108150000	3.9452	0.820012	D2NUF0;Q24273;Q0E8B8;Q9VNP2;M9NEJ8;D2NUE2;M9NGD9;M9PGA2;M9NE05;D0IQL2	D2NUF0;Q24273;Q0E8B8;Q9VNP2;M9NEJ8;D2NUE2;M9NGD9;M9PGA2;M9NE05	nrm	CG43079	neuromusculin
31.3802	31.1838	31.0768	31.7276	31.4487	31.5679	28	28	392	12845000000	1.42516	0.367785	D3DMF9;Q24008;D3DMI7	D3DMF9;Q24008;D3DMI7	inaD	CG3504	inactivation no afterpotential D
27.9191	27.9047	27.9553	28.1459	28.084	28.0555	9	9	195	1184000000	2.27541	0.168794	Q9V3N7;Q2XST3;D3YE81;Q8IPQ2;Q8IPQ3;Q9VND9;Q5U187;D3YE82	Q9V3N7;Q2XST3;D3YE81;Q8IPQ2;Q8IPQ3;Q9VND9;Q5U187	CRMP	CG1411	Collapsin Response Mediator Protein
27.0556	27.1746	26.8646	26.211	26.534	26.0812	4	4	85	506660000	2.01984	-0.756196	D4G7C9;M9NFB6;E1JHM3;M9NDT9;Q9U1K1-4;Q9U1K1-2;Q9U1K1;M9NCY7;X2J709;E8NH98;B5RIQ1;Q9U1K1-3	D4G7C9;M9NFB6;E1JHM3;M9NDT9;Q9U1K1-4;Q9U1K1-2;Q9U1K1;M9NCY7;X2J709;E8NH98	spir	CG10076	spire
28.6053	28.7283	28.8583	28.0567	28.2317	28.1041	9	9	212	1749600000	2.58252	-0.599797	M9PFU6;D6W4W6;M9PCX0;M9PBB3;Q9VJW7;Q7KTB0	M9PFU6;D6W4W6;M9PCX0;M9PBB3;Q9VJW7;Q7KTB0	CG18507	CG18507	-
28.2064	28.4434	27.9302	28.8557	28.9127	28.5036	8	8	291	2006100000	1.34656	0.564021	E1JGZ9;Q9XZJ4	E1JGZ9;Q9XZJ4	Prosalpha1	CG18495	Proteasome alpha1 subunit
30.8394	30.7682	30.6934	30.212	30.0231	30.2396	22	22	189	6771000000	2.7957	-0.608789	Q8T4M0;E1JHB8;M9MRE1;Q8IPG1;B6IDV6;Q7KTI7;Q8T4L8;Q7KTI8;Q95P10;E1JHB6;M9PCX2;E1JHB7;Q8T9F6;M9PCJ1;Q9VLQ8;C1C3C7;C4IXZ5;Q8T4L9;Q1LZ47	Q8T4M0;E1JHB8;M9MRE1;Q8IPG1;B6IDV6;Q7KTI7;Q8T4L8;Q7KTI8;Q95P10;E1JHB6;M9PCX2;E1JHB7;Q8T9F6;M9PCJ1;Q9VLQ8;C1C3C7	Pvr	CG8222	PDGF- and VEGF-receptor related
29.4613	29.4097	29.2871	28.5726	28.5058	28.7254	17	14	329	2456500000	3.15575	-0.784777	Q9VKU1;E1JHE4	Q9VKU1;E1JHE4	Fatp1	CG46149	Fatty acid transport protein 1
26.3954	26.3841	26.2306	27.3095	27.3131	27.1598	3	3	137	543800000	3.64229	0.924115	Q8T0S9;Q9U9K1;Q9VPS6;E1JHQ6	Q8T0S9;Q9U9K1;Q9VPS6;E1JHQ6	Eaat2	CG3159	Excitatory amino acid transporter 2
30.2277	29.9668	29.6917	30.4378	30.7041	30.5353	14	14	517	6923700000	1.58284	0.597026	E1JHR5;P15007-2;P15007	E1JHR5;P15007-2;P15007	Eno	CG17654	Enolase
31.0331	30.6073	30.7588	30.2043	30.2331	30.3369	16	16	35	7232300000	1.84086	-0.541625	Q9VMV9;E1JHT6;Q6NP20;Q9VMW2;Q9VMW4;E1JHT9;Q9VMW1;Q7KTP4;C6TP45	Q9VMV9;E1JHT6;Q6NP20	Rtnl1	CG33113	Reticulon-like1
30.1974	30.4094	29.7244	29.1052	29.2466	29.5378	8	8	248	5182700000	1.56507	-0.813852	E1JJF3;Q9V427	E1JJF3;Q9V427	Inx2	CG4590	Innexin 2
24.2049	24.4142	24.5764	24.7502	25.3547	25.3643	6	6	56	124680000	1.52298	0.757907	E1JJK8;E1JJK9;E1JJK7;E1JJK6;M9PJM8;X2JF93;M9PEJ5;P43125-2;P43125;D2NUF3;F6J2H6;A9YHE5	E1JJK8;E1JJK9;E1JJK7;E1JJK6;M9PJM8;X2JF93;M9PEJ5;P43125-2;P43125	rdgB	CG11111	retinal degeneration B
28.4831	28.4434	28.0071	28.7536	28.8848	28.7788	10	10	262	1939800000	1.45624	0.494493	Q9V405;E1UIA5;Q8MZ73;Q9VH79	Q9V405;E1UIA5	Rpt3	CG16916	Regulatory particle triple-A ATPase 3
24.4483	25.0679	24.5445	23.6873	23.6839	23.7094	3	3	15	91731000	2.17279	-0.993373	Q5BHW4;E2QD66;Q0KHQ2;X2JG15	Q5BHW4;E2QD66;Q0KHQ2;X2JG15	CG34120	CG34120	-
29.5751	29.4295	29.7516	30.1687	30.2488	30.2649	14	14	20	4561200000	2.55561	0.642071	Q8IQA9;E6PBV8;Q8IQA8;Q9VSI3;Q86P86;Q95TB1;A8JNN6	Q8IQA9;E6PBV8;Q8IQA8;Q9VSI3;Q86P86	Culd	CG17352	CUB and LDLa domain
28.6085	28.2356	28.3064	28.8853	28.7726	28.8779	5	5	187	1951700000	1.73687	0.461761	Q95R82;Q7KGU6;F2FB78	Q95R82;Q7KGU6;F2FB78	CG14767	CG14767	-
29.3796	29.8054	29.7319	29.1863	29.3353	28.9664	5	5	309	3613500000	1.31557	-0.476287	F6J6B9;X2JF59;Q9V3P0	F6J6B9;X2JF59;Q9V3P0	Jafrac1	CG1633	thioredoxin peroxidase 1
31.5237	31.4724	31.1158	30.8909	30.7697	30.8786	7	7	372	13687000000	1.76136	-0.524267	H1UUB1;P18489-4;P18489-3;P18489-2;P18489	H1UUB1;P18489-4;P18489-3;P18489-2;P18489	Syb	CG12210	Synaptobrevin
35.3966	35.3441	35.4559	35.5688	35.5712	35.7006	57	3	517	227190000000	1.77808	0.214671	H9ZJM5;P13607-4;P13607;A0A0B4KGG8;P13607-2;E6PBW0;I7J4E4;C8VUY7	H9ZJM5;P13607-4;P13607;A0A0B4KGG8;P13607-2;E6PBW0;I7J4E4;C8VUY7	Atpalpha	CG5670	Na pump alpha subunit
33.1536	33.0428	32.9016	33.7998	33.3644	33.4208	99	99	314	46288000000	1.48239	0.495673	L0MPS3;Q9V496;Q1RKX2;C7LAA3	L0MPS3;Q9V496	apolpp	CG11064	apolipophorin
31.7354	31.8141	31.7498	31.0909	31.0739	31.0882	18	18	362	13047000000	4.98695	-0.682102	M9MQH9;P36179;M9NDI6;H5V8B8;Q8MT47	M9MQH9;P36179;M9NDI6;H5V8B8;Q8MT47	Pp2A-29B	CG17291	Protein phosphatase 2A at 29B
32.2104	32.2038	32.1439	32.0336	32.1395	32.041	170	135	165	20259000000	1.33629	-0.114651	M9MRD1;M9PC84;M9PCM8;M9MRF5;M9MRD6;M9MRD4;M9PC23;Q71JA7;Q86NN0;Q8T9A8;Q8MSD6;Q6YDA5;Q71EB7;Q8I6B6;Q6IHV0;Q8SXA8;A8DYT3;M9PE16;A8DYT2;Q9VQ67;REV__C7LA61;REV__A0A0B4LFF9;REV__A0A0B4LF47;REV__A0A0B4LFE6;REV__A1Z9W4	M9MRD1;M9PC84;M9PCM8;M9MRF5;M9MRD6;M9MRD4;M9PC23	Msp300	CG42768	Muscle-specific protein 300 kDa
33.3593	33.2548	33.3016	33.1384	33.1387	33.1694	36	36	524	47326000000	2.09375	-0.156387	M9MS15;P23654;Q9VLA3;D6W4W1	M9MS15;P23654	Nrt	CG9704	Neurotactin
31.0502	30.8246	31.0526	30.5807	30.5333	30.4893	36	36	301	8284300000	2.27632	-0.441336	M9MSM5;Q7YZA4;Q8IRY0;Q8MT16;Q9W5A4;Q5BII2	M9MSM5;Q7YZA4;Q8IRY0;Q8MT16;Q9W5A4;Q5BII2	DAAM	CG14622	Dishevelled Associated Activator of Morphogenesis
30.1813	29.9245	30.0366	29.3827	29.4907	29.2438	25	25	399	4236700000	2.55087	-0.67505	M9NE89;P08928	M9NE89;P08928	Lam	CG6944	Lamin
33.6422	33.6055	33.4923	33.8606	33.6923	33.8311	104	1	47	60963000000	1.45023	0.214695	M9NEP1;M9ND95;E1JHJ4;P05661-3;P05661-19;P05661-17;P05661-24;P05661-22;P05661-21;P05661-4;E1JHJ3;P05661-23;P05661-20;P05661-16;M9NCU7;P05661-13;P05661-8;P05661-18;P05661-14;P05661-15;P05661-9;P05661-7;P05661-6;P05661-5;P05661-12;P05661-11;P05661;Q26433;Q24410;Q24411	M9NEP1;M9ND95;E1JHJ4;P05661-3;P05661-19;P05661-17;P05661-24;P05661-22;P05661-21;P05661-4;E1JHJ3;P05661-23;P05661-20;P05661-16;M9NCU7;P05661-13;P05661-8;P05661-18;P05661-14;P05661-15;P05661-9;P05661-7;P05661-6;P05661-5;P05661-12;P05661-11;P05661	Mhc	CG17927	Myosin heavy chain
33.5537	33.398	33.1764	33.7002	33.7918	33.7082	28	28	734	62632000000	1.46324	0.357333	M9NES0;P15372;X2J8V5	M9NES0;P15372;X2J8V5	Arr1	CG5711	Arrestin 1
27.5573	27.439	27.4128	27.1271	27.0619	27.0002	4	4	229	809120000	2.67258	-0.406628	M9NEW1;P54357	M9NEW1;P54357	Mlc-c	CG3201	Myosin light chain cytoplasmic
26.4782	26.603	26.4709	26.3309	26.0253	26.1458	6	6	38	385690000	1.62228	-0.350039	M9NFA7;Q9VX91	M9NFA7;Q9VX91	Ubr1	CG9086	Ubr1 ubiquitin ligase
26.0903	25.9468	26.3555	26.9054	26.9958	27.1001	8	8	103	430700000	2.55755	0.869586	M9PB59;Q8IPI3;M9PC92;Q9VM31;M9PB60;M9PCT2;Q9VM32;Q8MQK6;M9PC95;M9PF01;M9PCF0;Q1RKR5	M9PB59;Q8IPI3;M9PC92;Q9VM31;M9PB60;M9PCT2;Q9VM32;Q8MQK6;M9PC95;M9PF01;M9PCF0	Ndae1	CG42253	Na[+]-driven anion exchanger 1
24.7669	24.3654	24.829	25.701	25.3979	25.6594	4	4	54	162370000	2.23682	0.932333	Q8MQR4;Q9VIV0;M9PBE1;A8WHL2	Q8MQR4;Q9VIV0;M9PBE1;A8WHL2	CG10188	CG10188	-
26.6722	26.1606	25.9611	25.6589	25.4878	25.7272	3	3	89	391290000	1.33998	-0.640024	O76268;Q9VQI8;M9PBV2;D5AEL4	O76268;Q9VQI8;M9PBV2;D5AEL4	NTPase	CG3059	NTPase
26.1537	26.8952	26.5703	25.5827	25.6324	25.4521	6	6	61	333150000	1.94821	-0.983971	M9PCA7;M9PI37;Q9VTW8	M9PCA7;M9PI37;Q9VTW8	Ncc69	CG4357	sodium chloride cotransporter 69
29.6785	29.8086	29.7804	29.4092	29.6259	29.5183	10	10	255	4509000000	1.48974	-0.238021	M9PCE0;Q01604	M9PCE0;Q01604	Pgk	CG3127	Phosphoglycerate kinase
28.4917	28.2787	28.3675	27.7965	27.6459	28.0324	16	16	164	1352800000	1.90477	-0.55436	M9PCF8;Q9VUC6-2;Q9VUC6-3;Q9VUC6;I0B8L8;E8NH76	M9PCF8;Q9VUC6-2;Q9VUC6-3;Q9VUC6;I0B8L8;E8NH76	Frl	CG32138	Formin-like
31.3115	31.1582	31.3404	30.7171	30.8636	30.9119	27	25	243	10296000000	2.24338	-0.439188	M9PCI6;Q9VQW7;Q9BN17;C0PTV3;B3DN60;Q961D6;C4IXX2;Q9VQW1;Q8MZ57	M9PCI6;Q9VQW7;Q9BN17;C0PTV3;B3DN60;Q961D6	ed	CG12676	echinoid
27.5257	28.0846	27.8801	28.7829	28.6825	28.2398	59	2	526	2125900000	1.46728	0.73826	M9PCU0;P10676-2	M9PCU0;P10676-2	ninaC	CG5125	neither inactivation nor afterpotential C
29.8114	29.8102	29.6248	30.4206	30.762	30.4808	15	15	564	6516900000	2.56303	0.805667	M9PD75;Q94920	M9PD75;Q94920	porin	CG6647	porin
26.9994	27.1823	27.4053	26.0341	26.5256	26.0275	4	4	127	512740000	2.10688	-0.999959	Q7K3K5;M9PEG6	Q7K3K5;M9PEG6	ZnT63C	CG17723	Zinc transporter 63C
29.1319	29.2453	28.8819	30.0153	30.0346	29.826	11	11	365	4407100000	2.63706	0.872236	M9PEL3;Q9VS54;O61539;O61538;Q5G1W2	M9PEL3;Q9VS54;O61539;O61538	qm	CG8593	quemao
24.2595	24.2356	24.4523	25.7002	24.9666	25.0133	2	2	161	159970000	1.67735	0.910885	M9PF40;Q9VTE5	M9PF40;Q9VTE5	Pfdn2	CG6302	Prefoldin 2
30.2324	30.2383	30.2837	30.3984	30.4458	30.6511	5	5	139	6807800000	1.44789	0.246955	M9PIG8;P55035	M9PIG8;P55035	Rpn10	CG7619	Regulatory particle non-ATPase 10
29.7755	29.8731	29.5544	29.3635	29.2113	29.1941	8	3	349	4427800000	1.93297	-0.47801	M9PJN8;P07487;Q7JY07	M9PJN8;P07487	Gapdh2	CG8893	Glyceraldehyde 3 phosphate dehydrogenase 2
27.731	27.7245	27.5813	27.1399	27.1867	27.308	7	7	181	959540000	2.58351	-0.467407	O02373;Q95SJ7	O02373	sgl	CG10072	sugarless
27.5267	27.4502	27.7933	27.0507	26.8263	26.7619	9	9	173	728390000	2.19382	-0.710443	Q8T410;Q0KHZ9;Q9VAL7;O02393;Q86P47;Q86P87;Q24097;Q9VXF6;Q9I7S9	Q8T410;Q0KHZ9;Q9VAL7;O02393;Q86P47;Q86P87	Cnx99A	CG11958	Calnexin 99A
26.0579	25.8398	25.6037	24.9826	25.2356	25.2271	2	1	113	244390000	1.93778	-0.685402	O15971	O15971	Rab10	CG17060	Rab10
26.4711	25.7229	26.4577	25.3891	25.5736	24.9757	3	3	62	339860000	1.38831	-0.904418	O62619-2;O62619	O62619-2;O62619	PyK	CG7070	Pyruvate kinase
28.0543	27.9182	27.6331	28.6554	28.3413	28.3398	7	7	261	1647300000	1.62355	0.576984	O76863	O76863	eIF2Bbeta	CG2677	eukaryotic translation initiation factor 2B subunit beta
30.6925	30.4724	30.8997	29.8789	30.1887	30.0712	10	5	206	6260400000	1.86284	-0.641916	O97125;Q95NM1	O97125	Hsp68	CG5436	Heat shock protein 68
26.9723	27.0105	26.4838	26.3957	25.6012	25.7456	5	5	605	455780000	1.42124	-0.908052	O97428;D5AEL7;Q8IRS7	O97428;D5AEL7;Q8IRS7	cib	CG4944	ciboulot
30.8879	30.7825	30.4446	31.2086	31.4192	31.3201	9	9	209	12742000000	1.84933	0.611006	P06002;S5M1F0;Q86P71;P08099	P06002	ninaE	CG4550	neither inactivation nor afterpotential E
31.8933	31.747	31.954	31.0748	31.3266	31.0879	16	16	411	17039000000	2.62556	-0.701703	P06605;P06603;K7X561;K7WSB1;K7WQ63;K7WQ56;K7WKV5;K7WKV0;K7XI17;K7XI11;K7WSB4;P06604	P06605;P06603;K7X561;K7WSB1;K7WQ63;K7WQ56;K7WKV5;K7WKV0;K7XI17;K7XI11;K7WSB4;P06604	alphaTub84D	CG2512	alpha-Tubulin at 84D
31.8172	31.8127	31.309	31.0846	31.2041	31.0276	21	2	726	16173000000	1.42621	-0.540903	P06754-2;P06754-5;Q6LEH1	P06754-2;P06754-5	Tm1	CG4898	Tropomyosin 1
26.2342	26.8764	26.272	27.2584	27.0866	27.7788	4	4	57	593570000	1.44312	0.91374	P08510-8;P08510-7;P08510-2;P08510-3;P08510-9;P08510;M9NGK2;D5SHU7;E1JJQ5;M9PJQ4;P08510-5;P08510-6;M9PHG6	P08510-8;P08510-7;P08510-2;P08510-3;P08510-9;P08510;M9NGK2;D5SHU7;E1JJQ5;M9PJQ4;P08510-5;P08510-6	Sh	CG12348	Shaker
33.4812	33.5621	33.4184	34.186	33.9456	33.8236	70	13	484	65803000000	1.91725	0.497845	P10676	P10676	ninaC	CG5125	neither inactivation nor afterpotential C
28.2549	28.3583	28.3416	28.7583	28.6353	28.6885	14	14	93	1624000000	2.84427	0.37576	P11046	P11046	LanB1	CG7123	LanB1
28.5345	28.3635	28.2134	28.1103	27.8215	27.6219	8	8	151	1295000000	1.42609	-0.519227	X2JE30;X2JAU0;P11584	X2JE30;X2JAU0;P11584	mys	CG1560	myospheroid
31.774	31.5957	31.8469	31.1012	31.0608	30.8514	23	23	258	12536000000	2.61903	-0.734358	P13060	P13060	eEF2	CG2238	eukaryotic translation elongation factor 2
29.6986	29.8732	29.6688	30.0984	30.559	30.3722	55	1	513	4927300000	1.80109	0.596308	P13607-5;E1JIR4;B5RIT8;P13607-3;Q9U458;A8QI34;A4IJ54	P13607-5;E1JIR4;B5RIT8;P13607-3	Atpalpha	CG5670	Na pump alpha subunit
30.5163	30.5913	30.5533	30.9504	30.7571	30.9712	24	24	212	7669700000	2.04515	0.339252	X2JAW6;P15215	X2JAW6;P15215	LanB2	CG3322	Laminin B2
26.5901	26.7902	26.3236	27.8763	27.3819	26.9536	5	5	208	741660000	1.31015	0.835969	P18053;Q9VA12	P18053	Prosalpha3	CG9327	Proteasome alpha3 subunit
33.641	33.3979	33.5992	34.3505	34.1918	34.0188	59	59	401	73991000000	2.20602	0.641013	U3PXB8;P19334;F0JAI0;Q1ECC8;A0A0B4KHH9	U3PXB8;P19334;F0JAI0;Q1ECC8	trp	CG7875	transient receptor potential
28.5867	28.5134	28.1219	27.4831	27.4758	27.3168	4	4	201	1478000000	2.50713	-0.98214	P20432	P20432	GstD1	CG10045	Glutathione S transferase D1
31.1416	31.1171	31.1202	31.6203	31.4587	31.5253	18	18	337	13310000000	2.99766	0.408475	X2J4C1;P21521-2;P21521;X2J979;P21521-4;P21521-5;P21521-6;Q1EBZ7;B7Z0K2;A8JR10;Q6XK20;B7Z0K1;Q6XK18;Q59DW9;Q59DX2;Q6XK19;A0A0B4K657	X2J4C1;P21521-2;P21521;X2J979;P21521-4;P21521-5	Syt1	CG3139	Synaptotagmin 1
31.0146	30.9673	30.8639	31.306	31.1957	31.1849	28	28	309	9741600000	2.04839	0.280287	P22700-2;A0A0B4LGB7;E8NHA8;P22700	P22700-2;A0A0B4LGB7;E8NHA8;P22700	SERCA	CG3725	Sarco/endoplasmic reticulum Ca(2+)-ATPase
30.7887	30.7998	30.9615	30.6206	30.6878	30.7038	42	42	293	8047800000	1.36421	-0.179249	X2JC31;P29742	X2JC31;P29742	Chc	CG9012	Clathrin heavy chain
30.9671	31.0929	30.6058	31.8175	31.7302	31.5973	17	17	459	15264000000	2.18093	0.826359	P32392	P32392	Arp3	CG7558	Actin-related protein 3
27.521	27.5269	27.6513	26.3129	27.0169	27.0813	7	7	393	816510000	1.42155	-0.762725	P48611	P48611	pr	CG16784	purple
31.4548	31.5428	31.3533	32.1117	31.9953	31.9696	27	27	261	16156000000	2.92128	0.575235	P48994;B5T1W9;B5T1V8;B5T1V7;B5T1W3;B7YZW4;Q9VJJ7	P48994	trpl	CG18345	transient receptor potential-like
31.339	31.599	31.3709	31.1342	31.1102	31.1356	5	5	242	13720000000	1.70497	-0.309621	P55828	P55828	RpS20	CG15693	Ribosomal protein S20
29.4722	29.3965	29.5594	28.9798	28.8893	29.1108	19	19	206	2810200000	2.42661	-0.482778	P91926;E8NH12;P91926-2	P91926;E8NH12;P91926-2	AP-2alpha	CG4260	Adaptor Protein complex 2, alpha subunit
28.5678	28.3174	28.0839	27.7913	27.9552	27.9172	8	8	224	1530300000	1.37063	-0.435131	P91938-4;P91938-2;P91938-3;P91938;Q9VNT5	P91938-4;P91938-2;P91938-3;P91938	Trxr-1	CG2151	Thioredoxin reductase-1
28.637	28.1618	28.1043	29.2958	29.085	29.1079	9	9	113	1912700000	2.04636	0.861848	Q06003-4;Q4QPQ6;Q06003;A0A0B4K8B7;Q06003-3	Q06003-4;Q4QPQ6;Q06003	gol	CG2679	goliath
28.3046	28.072	27.7087	28.7825	28.6857	28.8784	10	10	125	1553900000	1.84228	0.753798	Q09103-3;A0A023GPM5;M9MSN3;M9MS31;M9PH20;M9PHG3;Q09103-2;Q09103;X2JE67;X2JEJ9	Q09103-3;A0A023GPM5;M9MSN3;M9MS31;M9PH20;M9PHG3;Q09103-2;Q09103;X2JE67;X2JEJ9	rdgA	CG42667	retinal degeneration A
29.9246	29.9057	30.0752	30.5362	30.532	30.2007	18	18	378	5632200000	1.67456	0.454466	Q0KI96;A0A023UKB8;Q9GQN4;A0A0B4KFY5;Q8T4D1;Q9GQN3;Q8INP0;A0A0B4LGY5;Q8IGS7;A0A0B4LI06;A0A0B4JCX5;A0A0B4KGY6;Q9GNC8;Q0KI94;Q6AWM9;C9QP09	Q0KI96;A0A023UKB8;Q9GQN4;A0A0B4KFY5;Q8T4D1;Q9GQN3;Q8INP0;A0A0B4LGY5;Q8IGS7;A0A0B4LI06;A0A0B4JCX5;A0A0B4KGY6;Q9GNC8;Q0KI94;Q6AWM9	ps	CG42670	pasilla
24.7943	24.6502	24.5167	23.8602	24.0667	24.0257	2	2	67	115990000	2.55467	-0.669498	Q9U4Y0;Q9U4Y1;Q0KI98	Q9U4Y0;Q9U4Y1;Q0KI98	TrpRS	CG9735	Tryptophanyl-tRNA synthetase
35.3314	35.2082	35.176	34.4089	34.6075	34.4609	42	42	706	156920000000	3.21942	-0.746087	Q59E30;Q24036;Q95RI5;M9PFH6;M9PFW1;Q59E29;Q86BI4;C6TPC0	Q59E30;Q24036;Q95RI5;M9PFH6;M9PFW1;Q59E29;Q86BI4;C6TPC0	fax	CG4609	failed axon connections
29.909	29.9589	29.6608	30.1693	30.2879	30.0986	10	10	293	5487300000	1.47685	0.342361	Q86DS7;Q53ZT0;Q24133	Q86DS7;Q53ZT0;Q24133	DnaJ-1	CG10578	DnaJ-like-1
25.951	25.9209	25.4947	25.2216	25.1573	25.1318	2	2	43	209660000	1.83931	-0.618682	Q24201;Q9VIB5;Q8IH63	Q24201;Q9VIB5;Q8IH63	alpha-Est7	CG1112	alpha-Esterase-7
28.1939	28.0837	27.6779	27.3023	27.5833	27.1401	7	7	55	1064400000	1.46704	-0.643251	Q24298	Q24298	shg	CG3722	shotgun
28.1842	27.7558	27.9195	28.718	28.713	28.8428	19	19	276	1511800000	2.43816	0.804783	Q24311;D3DMX2	Q24311;D3DMX2	Cul1	CG1877	Cullin 1
25.9123	25.6683	25.791	25.2754	24.6402	24.6939	3	3	106	262310000	1.89022	-0.920689	Q24324;X2JAZ3	Q24324;X2JAZ3	Dsor1	CG15793	Downstream of raf1
31.455	31.3746	31.4714	30.7569	30.6126	30.4619	20	20	419	9952500000	3.09545	-0.823189	Q26459;Q9VRM5;Q8IGD4;Q8IQ63;X2JCI8;F0JAN7	Q26459;Q9VRM5;Q8IGD4;Q8IQ63;X2JCI8;F0JAN7	Msr-110	CG10596	Msr-110
27.3126	27.1275	27.295	27.8086	27.9415	27.6606	6	6	159	827910000	2.293	0.558544	Q9VG62;Q29R43	Q9VG62;Q29R43	trus	CG5333	toys are us
25.3794	25.1911	24.7184	24.6148	24.2386	24.4392	2	2	66	169800000	1.38214	-0.665401	Q95T75;Q9TWZ1;Q3YMU0	Q95T75;Q9TWZ1;Q3YMU0	ERp60	CG8983	Endoplasmic reticulum p60
26.6546	26.3485	26.4666	26.8754	26.9577	26.8016	5	5	103	457070000	1.75151	0.388318	Q961T2;Q494G8	Q961T2;Q494G8	Fbl6	CG13213	F-box and leucine-rich repeat protein 6
31.3187	31.5082	31.3962	31.9821	32.0003	32.0458	23	1	234	16493000000	3.30679	0.601664	Q7KTU2;Q58CL2;C1C5A0;Q8IPS6;D3PFF5;A8JNX2;M9PG15	Q7KTU2;Q58CL2;C1C5A0;Q8IPS6;D3PFF5;A8JNX2;M9PG15	SPoCk	CG32451	Secretory Pathway Calcium atpase
30.1353	29.981	30.2099	29.3371	29.4231	29.5626	27	27	205	4350000000	2.68103	-0.66782	Q5U133;Q9VAF5;Q5D716;Q4L2X0	Q5U133;Q9VAF5;Q5D716;Q4L2X0	Cad99C	CG31009	Cadherin 99C
26.6615	26.7652	25.9474	25.1702	25.6497	25.8196	5	5	153	327680000	1.32378	-0.91154	Q5U130;P05812	Q5U130;P05812	Hsp67Ba	CG4167	Heat shock gene 67Ba
24.8453	24.743	25.2288	25.5967	25.7269	25.9549	2	2	36	193190000	1.9751	0.820454	Q8MSY7;Q5U168;Q8IM95;Q9V4A0	Q8MSY7;Q5U168;Q8IM95;Q9V4A0	CG11155	CG11155	-
27.6529	27.5014	27.7555	26.9941	27.1302	26.7494	5	5	183	811720000	2.14984	-0.678722	Q7JQU9;Q5U191	Q7JQU9;Q5U191	puml	CG1882	pummelig
28.5919	28.5634	28.3914	29.5253	29.3019	29.2443	4	4	211	2619800000	2.86338	0.841598	Q7JYY8	Q7JYY8	Tsp42En	CG12839	Tetraspanin 42En
26.2328	26.368	26.1052	25.5388	25.4364	25.3995	5	5	128	270000000	3.06979	-0.777086	Q7K0E6;Q9XYM1	Q7K0E6;Q9XYM1	AspRS	CG3821	Aspartyl-tRNA synthetase
28.6261	28.9652	28.8795	28.1561	27.4868	27.9363	3	3	147	1776600000	1.91424	-0.963895	Q9U3V4;Q7K1I4	Q9U3V4;Q7K1I4	Tsp42Ea	CG18817	Tetraspanin 42Ea
29.884	29.6091	29.7543	29.3006	29.4394	29.2711	18	3	366	3949500000	1.91338	-0.412055	Q8IGB6;Q7K4M9;A1ZBH1	Q8IGB6;Q7K4M9;A1ZBH1	CG15118	CG15118	-
28.2763	28.2914	28.265	27.9468	27.8686	28.0884	10	10	9	1307800000	2.05699	-0.309673	Q960V6;Q7K9H6	Q960V6;Q7K9H6	Sara	CG15667	Smad anchor for receptor activation
29.191	29.2204	29.3781	28.6633	28.8446	28.9275	20	20	195	2444400000	2.01182	-0.451352	Q7KN75;Q9U982;Q7KN84;Q95T04	Q7KN75;Q9U982;Q7KN84	Dp1	CG5170	Dodeca-satellite-binding protein 1
32.3687	32.556	31.9968	31.3363	31.4482	31.3303	16	16	571	25164000000	2.28612	-0.935563	Q7KNR7;Q9VV42;B7Z061;Q8IQN8	Q7KNR7;Q9VV42;B7Z061;Q8IQN8	Pdh	CG4899	Photoreceptor dehydrogenase
25.3644	24.6607	24.6723	24.1799	23.7618	24.2157	2	2	66	146800000	1.43444	-0.846668	Q7KS11;Q961C4	Q7KS11;Q961C4	Ude	CG18410	Uracil-DNA degrading factor
28.3696	28.2721	27.9851	28.6697	28.7714	28.7787	11	11	82	1605400000	1.93253	0.53102	Q7KUK9;Q0E8E6;Q86NP9;C0HDP1;C0HDP0	Q7KUK9	CG17839	CG17839	-
32.6418	32.5124	32.5839	32.4501	32.4063	32.4612	34	31	582	27847000000	1.57139	-0.140184	Q9W1W0;Q7KVJ6;Q8SXT7	Q9W1W0;Q7KVJ6;Q8SXT7	Fatp2	CG44252	Fatty acid transport protein 2
28.1132	27.9422	27.9445	27.7047	27.6074	27.7178	5	5	87	1036900000	2.08331	-0.323316	Q8T0H3;Q9NHP1;Q7PLI0;B5X0M8	Q8T0H3;Q9NHP1;Q7PLI0;B5X0M8	p120ctn	CG17484	Adherens junction protein p120
28.862	29.0167	28.9896	28.0029	28.4219	27.7133	8	8	45	2076500000	1.9015	-0.910081	Q9VZQ8;Q8IRD4;Q8IRD3;Q86NS7	Q9VZQ8;Q8IRD4;Q8IRD3;Q86NS7	PHGPx	CG12013	PHGPx
27.1683	27.1947	27.1174	26.1572	26.6057	26.6495	4	4	205	668050000	1.91066	-0.689341	Q9VG23;Q86PF4	Q9VG23;Q86PF4	CG10126	CG10126	-
29.5149	29.5419	29.3128	29.0401	29.053	29.0134	7	7	538	3126300000	2.3435	-0.42104	Q9VGM2;Q8IGA2;Q8INK3;Q8INK2	Q9VGM2;Q8IGA2;Q8INK3;Q8INK2	fabp	CG6783	fatty acid binding protein
29.0156	28.8661	29.0265	28.5928	28.7195	28.8221	15	15	273	2101400000	1.42665	-0.257888	Q8IGY6;Q8SWR2	Q8IGY6;Q8SWR2	CG32137	CG32137	-
27.4903	27.5326	27.4029	26.2805	26.7434	26.558	7	7	189	827940000	2.60712	-0.947962	Q9I7M3;Q8INW5;Q9VIW5;C6TP94	Q9I7M3;Q8INW5;Q9VIW5;C6TP94	CG10237	CG10237	-
30.1812	30.0615	30.1077	30.8287	30.6596	30.4753	18	2	195	6232300000	2.1212	0.537731	Q8IQE6;A8JNR2;A8JNR3;Q6NNT5;A2RVI1	Q8IQE6;A8JNR2;A8JNR3	IRSp53	CG32082	Insulin receptor substrate 53 kDa
30.282	30.517	30.5112	30.8554	31.0957	31.0221	19	3	186	7700500000	2.20839	0.554386	Q8MLQ5;A0A0B4LHE0;Q9W1G5;Q9W1G6;Q8MKK5	Q8MLQ5;A0A0B4LHE0;Q9W1G5;Q9W1G6;Q8MKK5	kcc	CG5594	kazachoc
29.7807	29.665	29.8018	30.2472	30.2521	30.0474	11	11	118	4510200000	2.25381	0.433056	Q8MQQ8;X2JDJ3;Q9VLS7;M9MRD9	Q8MQQ8;X2JDJ3;Q9VLS7;M9MRD9	PAPLA1	CG8552	Phosphatidic Acid Phospholipase A1
26.5607	26.1645	26.0905	25.549	25.256	25.4892	3	3	51	294860000	2.0976	-0.840497	Q9VIB3;Q8MRB9;Q24202	Q9VIB3;Q8MRB9;Q24202	alpha-Est8	CG1121	alpha-Esterase-8
28.8942	28.7296	28.7355	28.0765	28.5801	28.1833	11	11	218	1735500000	1.44887	-0.506468	Q8MRM6;Q9W3D6	Q8MRM6;Q9W3D6	CG12065	CG12065	-
34.1205	33.9424	33.8049	33.7397	33.5938	33.6783	28	28	487	80608000000	1.32647	-0.285337	Q8MS59	Q8MS59	wat	CG1443	waterproof
35.9896	35.6639	36.08	36.3942	36.2715	36.5503	73	5	678	367530000000	1.5224	0.494165	Q8T0L3	Q8T0L3	Uba1	CG1782	Ubiquitin activating enzyme 1
26.8926	26.9866	26.8778	26.6245	26.0707	26.3191	2	2	175	511720000	1.62265	-0.580929	Q8T0T9	Q8T0T9	CG13920	CG13920	-
28.2097	28.0067	27.6511	27.4789	26.9993	27.2577	4	4	88	1045100000	1.53106	-0.710527	Q95U72;Q9W266;Q8IGN2;E1NZE9	Q95U72;Q9W266;Q8IGN2;E1NZE9	wdp	CG3413	windpipe
27.2366	26.7948	27.219	27.9631	27.9971	27.5859	5	5	93	815450000	1.76112	0.765235	Q961U9;Q9VIK2;D6W4U2	Q961U9;Q9VIK2;D6W4U2	CarT	CG9317	Carcinine transporter
28.0814	28.0738	27.4507	27.1776	27.1849	27.3667	6	2	254	1171200000	1.34255	-0.625562	Q962I2	Q962I2	Rala	CG2849	Ras-like protein A
25.158	25.6966	25.4699	26.1865	26.0371	26.0154	2	2	21	451300000	1.74293	0.638151	Q967S6;Q9BMP4	Q967S6;Q9BMP4	HMS-Beagle\pol	-	HMS-Beagle element pol
32.2834	32.2228	32.2121	31.8643	31.9321	31.7624	88	3	437	20367000000	2.69304	-0.386535	Q99323-2;Q99323-4;Q99323-1;Q99323;C9QPB4;C9QPE3;D0IQ99;Q1WWE4	Q99323-2;Q99323-4;Q99323-1;Q99323	zip	CG15792	zipper
31.7123	31.3976	31.2956	30.6723	30.8166	30.8008	31	31	268	10895000000	2.21105	-0.705269	Q9GP66;Q9W1X5;A0A0B4K7Z1;D3DML0;Q8SXH6	Q9GP66;Q9W1X5;A0A0B4K7Z1;D3DML0;Q8SXH6	nahoda	CG12781	nahoda
27.0486	26.5593	26.8423	27.6089	27.4358	27.7407	12	12	105	682170000	2.01782	0.778417	Q9NHE5-7;Q9NHE5-4;Q9NHE5;Q9NHE5-6;Q9NHE5-2;Q9NHE5-5;D8FT31;Q9NHE5-3	Q9NHE5-7;Q9NHE5-4;Q9NHE5;Q9NHE5-6;Q9NHE5-2;Q9NHE5-5	Cadps	CG33653	Calcium-dependent secretion activator
30.6059	30.4243	30.2963	30.9117	30.9386	31.1085	13	13	245	9072700000	2.12386	0.544095	Q9U6P7;Q8SYD5	Q9U6P7;Q8SYD5	Syt4	CG10047	Synaptotagmin 4
28.4837	28.3551	28.2887	28.6441	28.7404	28.6599	13	12	40	2105700000	2.04251	0.305613	Q9V3V6;Q9XZC3	Q9V3V6;Q9XZC3	Rpt5	CG10370	Regulatory particle triple-A ATPase 5
28.989	28.6156	28.8718	28.3067	28.3409	28.3866	7	5	165	1931200000	1.88653	-0.480754	Q9V3W1;Q8IP18;M9PDJ9;Q8IGL2	Q9V3W1;Q8IP18;M9PDJ9;Q8IGL2	Tpr2	CG4599	Tetratricopeptide repeat protein 2
31.3613	31.0898	31.3151	30.581	30.6492	30.8777	44	44	293	9763800000	1.96575	-0.552735	Q9V8R9;A0A0B4LFX4;A0A0B4LG23;Q9V8R9-4;Q9V8R9-2;H5V8A7;Q9V8R9-6;Q9V8R9-3;Q9V8R9-5	Q9V8R9;A0A0B4LFX4;A0A0B4LG23	cora	CG11949	coracle
25.5748	25.8088	25.6382	24.53	25.1589	25.1718	3	3	46	196890000	1.49513	-0.720342	Q9V9R2	Q9V9R2	Cul2	CG1512	Cullin 2
27.9733	27.5949	27.5997	27.1438	27.4236	27.3285	8	8	168	846550000	1.32458	-0.424031	Q9VAA9	Q9VAA9	CG7946	CG7946	-
29.3816	29.5915	29.6482	28.6996	28.9618	29.1935	16	16	275	2924800000	1.63821	-0.588776	Q9VAE7;Q7K1D9;A0A0B4KHV6;A0A0B4KI58;Q8MYX8	Q9VAE7;Q7K1D9	CG31038	CG31038	-
27.9526	27.3782	27.9736	26.883	26.6596	27.1869	9	9	123	802740000	1.58958	-0.85828	Q9VBW3	Q9VBW3	Cad96Ca	CG10244	Cadherin 96Ca
27.1628	27.1922	27.3674	26.8826	26.2238	26.413	7	7	12	559990000	1.62913	-0.734301	Q9VC18;Q95RT1	Q9VC18	CG11089	CG11089	-
30.3572	30.3514	29.9442	29.8362	29.5052	29.5523	11	11	424	6004700000	1.57251	-0.586362	Q9VCR9	Q9VCR9	CG17121	CG17121	-
28.2355	28.0475	27.9673	27.1916	27.0117	27.4627	3	3	33	1084300000	2.30711	-0.86141	Q9VCW2;Q6GKY3	Q9VCW2	cd	CG6969	cardinal
29.6381	29.4488	29.3296	30.2396	30.1879	29.9924	27	1	247	4063300000	2.32917	0.667823	Q9VDG5;O18367	Q9VDG5;O18367	Calx	CG5685	Na/Ca-exchange protein
27.2285	26.9916	27.0456	26.7494	26.8193	26.3641	12	12	46	551790000	1.31167	-0.444265	Q9VDW6-1;Q9VDW6;Q9VDW6-4;Q9VDW6-3;A0A0B4KGH0;A0A0B4KHR4;Q9VDW6-2;A0A0B4KGB9;Q9VDW3;A0A0B4KHE2;Q7YU29;Q0KI50	Q9VDW6-1;Q9VDW6;Q9VDW6-4;Q9VDW6-3;A0A0B4KGH0;A0A0B4KHR4;Q9VDW6-2	Dys	CG34157	Dystrophin
25.7548	26.0681	26.1491	25.2816	24.5061	25.2121	5	5	125	228170000	1.64195	-0.990697	Q9VE49;E1NZD7	Q9VE49;E1NZD7	CG7702	CG7702	-
27.8842	28.3663	27.863	28.8333	28.8112	28.8839	2	2	85	2001800000	2.08093	0.804939	Q9VEJ4	Q9VEJ4	CG5823	CG5823	-
30.0764	30.0105	29.9575	29.7244	29.5804	29.7597	25	25	223	4294700000	2.14012	-0.32668	Q9VF03;A0A0B4JDA0;Q7KPY3;Q8MSY3;Q7KND4	Q9VF03;A0A0B4JDA0;Q7KPY3;Q8MSY3	mor	CG18740	moira
29.4339	29.3452	28.8874	28.3958	28.5164	28.8262	6	6	314	2606900000	1.40963	-0.642653	S5PU30;Q9VGS2	S5PU30;Q9VGS2	Tctp	CG4800	Translationally controlled tumor protein
29.1375	29.0544	28.59	28.078	28.1825	28.2294	9	8	505	2351100000	1.91093	-0.763964	Q9VH76	Q9VH76	Snap24	CG9474	Synaptosomal-associated protein 24kDa
30.2104	30.3968	30.3512	29.9974	29.9568	29.9171	16	16	212	5132100000	2.40243	-0.36235	Q9VH90	Q9VH90	trbd	CG9448	trabid
26.4958	26.565	27.1289	25.6472	26.0921	25.5636	7	7	147	383980000	1.68675	-0.962242	Q9VH93;Q8SX48;D5A7K5	Q9VH93;Q8SX48	CG9444	CG9444	-
30.5846	30.3787	30.3494	30.0072	30.2396	30.1573	17	17	243	6108400000	1.40423	-0.302886	Q9VHR8-2;Q9VHR8;Q6BCZ0;Q8IGZ7	Q9VHR8-2;Q9VHR8;Q6BCZ0;Q8IGZ7	DppIII	CG7415	Dipeptidyl aminopeptidase III
27.1454	26.971	26.537	26.3964	26.0225	25.9817	6	6	67	431610000	1.54569	-0.750958	Q9VIE8	Q9VIE8	mAcon1	CG9244	Mitochondrial aconitase 1
23.6937	24.3986	24.487	25.5237	25.2234	24.7848	2	2	31	120010000	1.39021	0.984193	Q9VJ39;R4GRV7	Q9VJ39;R4GRV7	CG10602	CG10602	-
31.2228	30.9452	31.1138	30.0691	30.3623	30.3805	16	16	286	8044200000	2.50647	-0.823296	Q9VJA9;F0JAM7;X2J6K6	Q9VJA9;F0JAM7;X2J6K6	rdo	CG15151	reduced ocelli
30.9134	30.8739	31.0389	31.135	31.1274	31.125	26	26	237	9772700000	1.70133	0.18704	Q9VK44;Q8T3I1	Q9VK44;Q8T3I1	CG9934	CG9934	-
28.9945	28.9953	29.0039	28.4538	28.4945	28.3407	20	20	149	2042900000	3.60348	-0.568246	Q9VKK1	Q9VKK1	Ge-1	CG6181	Ge-1
28.956	28.7929	28.8835	29.5621	29.7	29.3321	12	12	193	2936900000	2.29579	0.65391	Q9VKW5;Q961N7	Q9VKW5;Q961N7	CG5355	CG5355	-
29.54	29.724	29.7002	28.822	28.9316	28.6838	14	14	198	2863800000	3.10092	-0.842237	Q9VNA6;Q95S15	Q9VNA6;Q95S15	Cerk	CG16708	Ceramide kinase
30.3403	30.2784	30.1846	30.1311	29.9323	29.8723	19	19	285	5899700000	1.48282	-0.289224	Q9VND3;Q8STF7;Q8I0B7;D6W4K4	Q9VND3;Q8STF7;Q8I0B7;D6W4K4	Pi4KIIalpha	CG2929	Pi4KIIalpha
26.9585	26.6709	26.5751	26.4153	26.0546	25.7573	2	2	39	413320000	1.38282	-0.659069	Q9VQ34	Q9VQ34	CG17660	CG17660	-
30.3669	30.4624	30.4657	29.8725	30.1658	29.9908	11	11	262	5615000000	2.00838	-0.421978	Q9VRD9	Q9VRD9	Cbs	CG1753	Cystathionine beta-synthase
25.4578	25.8999	25.7102	25.0649	25.1877	25.2019	4	4	83	199430000	1.78398	-0.537835	Q9VSS2	Q9VSS2	Srp68	CG5064	Signal recognition particle protein 68
28.6629	28.5336	28.1689	27.7206	27.9329	27.8852	4	4	106	1630700000	1.70984	-0.608915	Q9VU17;Q8IQH6	Q9VU17;Q8IQH6	CG10960	CG10960	-
32.0799	31.9085	31.9623	32.1932	32.3101	32.2087	34	34	537	20127000000	1.81485	0.253801	Q9VUC1;Q9XZT5;M9MSL3	Q9VUC1;Q9XZT5;M9MSL3	Hsc70Cb	CG6603	Hsc70Cb
28.5781	28.4857	28.5782	28.768	28.7625	28.7943	9	9	163	2013000000	2.66729	0.227625	Q9VUQ7;E5KZJ0;E5KZJ7;E5KZJ1;E5KZI9;E5KZI8	Q9VUQ7;E5KZJ0;E5KZJ7;E5KZJ1;E5KZI9;E5KZI8	CG7739	CG7739	-
32.7505	32.4678	32.6254	32.873	32.9305	32.8641	28	1	382	32366000000	1.50491	0.274637	Q9VVI3-4;Q9VVI3-3	Q9VVI3-4;Q9VVI3-3	Nedd4	CG42279	Nedd4
28.0892	28.0973	28.1019	27.7142	27.4198	27.5768	9	9	8	1111100000	2.45755	-0.525871	Q9VWE0	Q9VWE0	dome	CG14226	domeless
26.424	26.5342	26.2184	27.3757	26.7989	26.8131	5	5	218	547700000	1.33664	0.603656	Q9VWS1	Q9VWS1	CG6617	CG6617	-
27.5611	27.8037	27.8795	28.4951	28.0832	28.1075	6	6	464	1611800000	1.36547	0.480548	X2JFX0;Q9VX25	X2JFX0;Q9VX25	CG8188	CG8188	-
25.1681	24.8974	24.6027	24.1722	24.1635	24.4531	2	2	231	127190000	1.53015	-0.626482	X2JFG6;Q9VXC1	X2JFG6;Q9VXC1	CG34325	CG34325	-
29.1954	29.0966	29.0526	28.7579	28.8929	28.8707	10	10	343	2527500000	2.0047	-0.274363	Q9VXF9	Q9VXF9	rngo	CG4420	rings lost
28.0616	27.991	27.5085	27.1321	27.4576	27.0214	7	7	271	1178900000	1.39316	-0.650005	Q9VXG4-3;Q9VXG4-2;Q9VXG4	Q9VXG4-3;Q9VXG4-2;Q9VXG4	AnxB11	CG9968	Annexin B11
30.1295	30.0343	30.2294	29.6236	29.6298	29.7345	21	21	428	4414000000	2.66139	-0.468446	Q9VXQ5	Q9VXQ5	CCT6	CG8231	Chaperonin containing TCP1 subunit 6
26.4322	26.6084	26.5737	26.0869	25.952	26.3081	2	2	9	409070000	1.64781	-0.422461	Q9VZ71	Q9VZ71	CG15211	CG15211	-
28.3398	28.1539	28.3442	28.0934	27.8909	27.6492	12	12	205	1291200000	1.31595	-0.401478	Q9W0H9	Q9W0H9	Rabex-5	CG9139	Rabaptin-5-associated exchange factor for Rab5
28.6629	28.5016	28.3165	27.9381	27.8998	27.8159	8	8	177	1796100000	2.33656	-0.609053	Q9W404;B3DNM5	Q9W404;B3DNM5	CG3842	CG3842	-
24.015	24.5241	23.929	24.6426	24.6481	24.8765	3	3	69	120090000	1.31901	0.566348	Q9W461	Q9W461	CG16721	CG16721	-
29.706	29.4303	29.8268	28.7634	28.7583	28.7623	17	17	263	3107900000	2.79596	-0.893	X2JFT2;Q9XZ14	X2JFT2;Q9XZ14	goe	CG9634	gone early
29.75	29.5037	29.8389	28.7024	29.0384	28.9155	12	12	289	3356000000	2.3539	-0.812088	Q9Y165;Q86NX0	Q9Y165;Q86NX0	morgue	CG15437	modifier of rpr and grim, ubiquitously expressed
30.409	30.2829	30.43	29.393	29.5963	29.3804	10	4	206	5039400000	3.40507	-0.917427	X2JAT7;P15278	X2JAT7;P15278	Fas3	CG5803	Fasciclin 3
23.7443	23.6226	22.9656	22.8525	21.1426	20.9304	86	1	426	28023000	1.29046	-1.80227	Q59E58;A0A0B4JD57;Q59E59;A0A0B4K7Q4;A0A0B4JD95;J7JVR0	Q59E58;A0A0B4JD57;Q59E59;A0A0B4K7Q4;A0A0B4JD95;J7JVR0	zip	CG15792	zipper
24.8149	23.7278	23.1378	23.1147	22.1637	22.481	2	2	83	71908000	1.08726	-1.30702	A0A0B4K807;D3DN03;A0A0B4K7R5;D3DMK9;Q9NKV0-2;Q9NKV0-4;Q9NKV0;B9EQU6;E1JH79;C0PUX0;Q9NKV0-3	A0A0B4K807;D3DN03;A0A0B4K7R5;D3DMK9;Q9NKV0-2;Q9NKV0-4;Q9NKV0;B9EQU6;E1JH79;C0PUX0;Q9NKV0-3	Mlf	CG8295	Myelodysplasia/myeloid leukemia factor
25.3554	25.8077	27.537	25.7478	24.3687	25.0144	2	2	71	365670000	0.699974	-1.18974	A0A0B4K812;Q7KNS3;Q7KNS3-2	A0A0B4K812;Q7KNS3;Q7KNS3-2	Lis-1	CG8440	Lissencephaly-1
24.8197	24.7523	24.2539	24.6433	24.5134	21.3902	2	2	21	97900000	0.434062	-1.09297	Q9U6X3;Q9VNF7;B7Z0T5;Q6AWS2;Q9VNF6;A0A0B4KG70	Q9U6X3;Q9VNF7;B7Z0T5;Q6AWS2;Q9VNF6;A0A0B4KG70	MTA1-like	CG2244	Metastasis associated 1-like
25.5055	25.3638	24.7592	25.4762	25.11	21.4125	2	2	4	147520000	0.38666	-1.20991	A0A0B4KGQ0;Q9VCI7	A0A0B4KGQ0;Q9VCI7	RanBP3	CG10225	Ran binding protein 3
23.9696	24.2864	24.6959	22.484	22.7116	24.3568	2	2	18	68791000	0.839589	-1.13314	A0A0B4KI19;Q9VBP3	A0A0B4KI19;Q9VBP3	Tnks	CG4719	tankyrase
26.2968	25.4306	25.7531	25.6859	25.0598	22.6838	3	3	61	204120000	0.642629	-1.35036	Q7K3C2;A0A0B4LFF6	Q7K3C2;A0A0B4LFF6	CG8180	CG8180	-
25.589	25.8517	25.8553	25.4394	22.6687	23.0029	4	4	74	175960000	1.10461	-2.06166	A0A0B4LFH2;Q7JUP3;F0JAP4	A0A0B4LFH2;Q7JUP3;F0JAP4	casp	CG8400	caspar
25.948	24.4933	25.7515	24.81	21.4197	25.3811	2	2	47	166370000	0.507425	-1.52737	F3YDG2;A1Z792;Q8SZH3;A1Z791;A0A0B4LFS0	F3YDG2;A1Z792;Q8SZH3;A1Z791;A0A0B4LFS0	CG12769	CG12769	-
24.0229	23.4914	26.4676	22.1922	23.3969	23.2755	9	2	196	146380000	0.793097	-1.70577	A0A0B4LGH1;P08841;Q7M3J9	A0A0B4LGH1;P08841;Q7M3J9	betaTub60D	CG3401	beta-Tubulin at 60D
26.1552	25.9397	25.2834	25.3325	22.3654	25.7254	2	2	8	263660000	0.531606	-1.31835	Q95SA6;Q8SYQ2;A0AQH0	Q95SA6;Q8SYQ2;A0AQH0	Prosbeta1	CG8392	Proteasome beta1 subunit
25.2088	25.9195	24.4492	24.622	21.6283	24.399	3	3	91	131120000	0.713247	-1.64274	Q5BI38;A1Z9K4;Q7KQC4;A0A0B4JD18;Q95RE0;A0A0B4KEQ5	Q5BI38;A1Z9K4;Q7KQC4;A0A0B4JD18;Q95RE0;A0A0B4KEQ5	RN-tre	CG8085	Related to the N terminus of tre oncogene
26.0943	26.7031	24.286	24.3226	22.8764	24.3492	2	2	141	208870000	0.990054	-1.84508	A4UZI6;P48148	A4UZI6;P48148	Rho1	CG8416	Rho1
27.9136	27.583	26.8448	23.2156	26.6543	20.8207	4	4	115	590540000	1.05969	-3.88362	B3DMP7;Q9W1G0	B3DMP7;Q9W1G0	Taldo	CG2827	Transaldolase
27.8097	27.4585	27.005	27.0327	22.2602	26.8856	4	4	69	586150000	0.57032	-2.03155	B5RIN5;Q7KML2	B5RIN5;Q7KML2	CG5009	CG5009	-
25.7404	25.7836	25.5579	24.6996	25.4174	22.8631	2	2	164	197370000	0.830036	-1.36726	Q8IQX5;Q9VWQ7;Q8MQZ6;B5RJ68	Q8IQX5;Q9VWQ7;Q8MQZ6;B5RJ68	CG6891	CG6891	-
25.7067	25.9601	25.6849	25.0621	21.4376	25.313	2	2	46	239310000	0.667027	-1.84634	Q59DZ2;Q9VJR4;B6CLF8	Q59DZ2;Q9VJR4;B6CLF8	CG15279	CG15279	-
25.2724	25.5852	24.2761	24.4936	23.9647	21.1557	3	3	181	154220000	0.763773	-1.83991	X2JC80;C6SV50;P38979-2;P38979	X2JC80;C6SV50;P38979-2;P38979	sta	CG14792	stubarista
25.8683	25.0974	25.2633	24.5017	25.1621	22.6125	4	4	96	153370000	0.758165	-1.31757	Q8IPJ7;D3DMD4;M9PCQ1;Q27597	Q8IPJ7;D3DMD4;M9PCQ1;Q27597	Cpr	CG11567	Cytochrome P450 reductase
26.7832	26.8747	26.7294	26.1256	20.9583	26.1797	4	4	69	358480000	0.615689	-2.37454	M9PDV9;M9PDI9;D3DML7;Q0E8N9;Q8MT51;Q6Q4F0;Q9VIH7;Q9VIH6;Q8MSY5;Q6Q4F1	M9PDV9;M9PDI9;D3DML7;Q0E8N9;Q8MT51;Q6Q4F0;Q9VIH7;Q9VIH6	sky	CG9339	skywalker
26.7664	26.1179	27.882	26.087	25.8136	25.3516	7	2	132	493480000	0.983862	-1.17135	F3YDH5;Q8IH88;P29843;Q8I0E9	F3YDH5;Q8IH88;P29843;Q8I0E9	Hsc70-1	CG8937	Heat shock protein cognate 1
25.4522	25.4527	24.3833	21.7659	24.3739	22.4107	3	3	75	131180000	1.22475	-2.24591	Q7PLL1;Q8SYL3;L7EEF1;Q7PLL3	Q7PLL1;Q8SYL3;L7EEF1;Q7PLL3	eIF4B	CG10837	eukaryotic translation initiation factor 4B
25.6354	26.1437	25.9079	24.9592	23.6869	25.2511	2	2	114	228350000	1.1827	-1.26327	M9MRT6;P08645	M9MRT6;P08645	Rap1	CG1956	Rap1 GTPase
28.9418	30.4898	27.725	21.9398	22.9112	28.2425	2	2	11	2104600000	1.04045	-4.68768	M9MRU0;Q9XZC9;Q8IP51;Q1RKR0;R9PY40	M9MRU0;Q9XZC9;Q8IP51;Q1RKR0;R9PY40	wb	CG42677	wing blister
25.5924	25.5724	25.4759	24.843	24.9253	19.6016	3	3	44	158450000	0.618257	-2.42358	M9MS42;Q8IRM7;Q9W324;Q9W323;Q59E68;Q8IRM6	M9MS42;Q8IRM7;Q9W324;Q9W323;Q59E68	Ptpmeg2	CG32697	Protein tyrosine phosphatase Meg2
24.2884	22.9823	23.5526	22.297	21.16	22.928	2	2	14	41471000	1.08558	-1.47944	Q8IQ69;M9NE38	Q8IQ69;M9NE38	jv	CG32397	javelin
28.2853	27.5611	27.4611	27.2143	26.7694	25.6525	8	8	276	786500000	1.08103	-1.22379	M9NFR5;Q95RE4;O46173	M9NFR5;Q95RE4;O46173	yps	CG5654	ypsilon schachtel
34.1956	35.834	27.3561	25.9385	35.6897	25.6574	2	2	21	109240000000	0.330255	-3.3667	M9PBT2;Q960M7;Q9VS25;Q967H1;M9PHM1;Q8IQ73	M9PBT2;Q960M7;Q9VS25;Q967H1;M9PHM1;Q8IQ73	corn	CG42278	cornetto
25.8792	25.725	25.3941	25.402	20.2177	25.9452	3	3	39	210890000	0.42183	-1.8111	Q9VZI9;Q9NGX8;Q95V83;M9PE88	Q9VZI9;Q9NGX8;Q95V83;M9PE88	wit	CG10776	wishful thinking
25.8327	25.5927	25.9276	25.6222	25.7202	22.3568	2	2	21	208420000	0.476235	-1.21796	M9PEB1;Q95R81;Q9VRV1;M9PEH8	M9PEB1;Q95R81;Q9VRV1;M9PEH8	fmt	CG10289	fiery mountain
25.8483	25.0042	25.6203	25.1816	22.2082	21.6029	3	3	39	146010000	1.03227	-2.49335	Q6SAX0;Q6SAF6;Q6SAK6;Q6SAV0;Q6SAW2;Q6SAY6;Q86NZ2;Q6SB01;Q6SB00;Q6SAZ9;Q6SAZ8;Q6SAZ7;Q6SAZ6;Q6SAZ4;Q6SAZ3;Q6SAZ2;Q6SAZ1;Q6SAZ0;Q6SAY9;Q6SAY8;Q6SAY7;Q6SAY4;Q6SAY3;Q6SAY2;Q6SAY1;Q6SAX8;Q6SAX7;Q6SAX6;Q6SAX4;Q6SAX3;Q6SAX2;Q6SAX1;Q6SAW9;Q6SAW8;Q6SAW6;Q6SAW5;Q6SAW4;Q6SAW3;Q6SAW1;Q6SAW0;Q6SAV9;Q6SAV8;Q6SAV7;Q6SAV6;Q6SAV5;Q6SAV4;Q6SAV3;Q6SAV2;Q6SAU9;Q6SAU8;Q6SAU7;Q6SAU5;Q6SAU4;Q6SAU3;Q6SAU2;Q6SAU1;Q6SAT8;…	Q6SAX0;Q6SAF6;Q6SAK6;Q6SAV0;Q6SAW2;Q6SAY6;Q86NZ2;Q6SB01;Q6SB00;Q6SAZ9;Q6SAZ8;Q6SAZ7;Q6SAZ6;Q6SAZ4;Q6SAZ3;Q6SAZ2;Q6SAZ1;Q6SAZ0;Q6SAY9;Q6SAY8;Q6SAY7;Q6SAY4;Q6SAY3;Q6SAY2;Q6SAY1;Q6SAX8;Q6SAX7;Q6SAX6;Q6SAX4;Q6SAX3;Q6SAX2;Q6SAX1;Q6SAW9;Q6SAW8;Q6SAW6;Q6SAW5;Q6SAW4;Q6SAW3;Q6SAW1;Q6SAW0;Q6SAV9;Q6SAV8;Q6SAV7;Q6SAV6;Q6SAV5;Q6SAV4;Q6SAV3;Q6SAV2;Q6SAU9;Q6SAU8;Q6SAU7;Q6SAU5;Q6SAU4;Q6SAU3;Q6SAU2;Q6SAU1;Q6SAT8;…	Egfr	CG10079	Epidermal growth factor receptor
25.258	24.2258	25.3364	24.2549	21.8725	24.8323	2	2	97	116470000	0.590177	-1.28682	Q86BZ5;Q86BZ4;Q86BZ3;Q86BZ2;Q867H6;Q86BZ1;Q4H2F8;Q4H2F9;Q4H2F7;P22813;Q95TH9	Q86BZ5;Q86BZ4;Q86BZ3;Q86BZ2;Q867H6;Q86BZ1;Q4H2F8;Q4H2F9;Q4H2F7;P22813;Q95TH9	Hsf	CG5748	Heat shock factor
28.307	28.164	28.057	27.5769	27.5004	26.253	12	12	251	1018500000	1.15185	-1.06591	Q03427;A0A0B4KFY9	Q03427;A0A0B4KFY9	LamC	CG10119	Lamin C
27.4616	27.0938	28.0254	24.6333	27.4558	21.5604	3	3	21	692870000	0.797985	-2.97708	Q0KHR5;Q9VX92;D0Z733;Q8T3K2	Q0KHR5;Q9VX92;D0Z733	RhoGAP15B	CG4937	Rho GTPase activating protein at 15B
29.4308	29.7313	29.4888	28.8439	27.3158	26.1172	2	2	135	2761600000	1.25535	-2.12466	Q8T015;Q0KI06	Q8T015;Q0KI06	CG5938	CG5938	-
24.408	24.1918	24.0988	23.7445	24.1444	21.5513	2	2	81	90736000	0.599254	-1.08616	Q7K5M6	Q7K5M6	CG10939	CG10939	-
25.6514	25.8501	23.4853	20.1314	23.2568	22.7043	3	3	47	125400000	1.13808	-2.96477	Q8WQ84;Q961Q5;Q9GTZ7;Q9I7P4;Q8IPN4;Q8MQN8;Q1WWE2;E6PBW3	Q8WQ84;Q961Q5;Q9GTZ7;Q9I7P4;Q8IPN4;Q8MQN8	kkv	CG2666	krotzkopf verkehrt
25.1036	25.4041	24.9782	25.2875	21.9336	25.2218	3	3	163	169080000	0.382809	-1.01435	Q9TW62;Q9VBI2;Q29QY5;Q8IGD0	Q9TW62;Q9VBI2;Q29QY5;Q8IGD0	Dak1	CG6092	Dak1
24.8811	25.8631	26.2075	25.1386	21.3417	25.1379	4	4	55	179770000	0.599938	-1.7778	Q9VAY2;Q1RKX0	Q9VAY2;Q1RKX0	Gp93	CG5520	Glycoprotein 93
25.6074	25.51	24.8319	25.2198	21.4434	25.8917	2	2	103	215070000	0.331603	-1.13146	Q9VBU6	Q9VBU6	CG11857	CG11857	-
27.5622	26.1749	26.8204	24.9208	25.1238	26.1135	12	12	73	407310000	1.26398	-1.46647	Q9VGG5	Q9VGG5	Cad87A	CG6977	Cadherin 87A
24.7397	24.6815	23.5717	23.4522	22.6625	23.5233	2	2	51	69591000	1.12001	-1.11831	Q9VIF2	Q9VIF2	Pld3	CG9248	Phospholipase D family member 3
26.5182	26.311	26.0069	25.1162	25.6221	23.0018	3	3	68	259730000	0.975268	-1.69865	Q9VQ91	Q9VQ91	papi	CG7082	papi
26.5663	27.1096	25.0099	25.5732	24.3546	24.0602	2	2	57	327270000	0.937228	-1.56592	Q9VR44	Q9VR44	CG3036	CG3036	-
26.0536	25.9819	26.3132	26.2637	25.8706	22.8677	6	6	71	270390000	0.445042	-1.11556	Q9VWI2	Q9VWI2	Naa15-16	CG12202	N(alpha)-acetyltransferase 15/16
27.3897	27.8703	28.4336	26.8086	27.3714	24.9894	8	8	177	832920000	0.902577	-1.50808	Q9W330;Q9GNH8;B4YWN4;B4YWM6;A9YKE5;Q9BK28;Q9GQS3;Q1NZ60	Q9W330;Q9GNH8;B4YWN4;B4YWM6;A9YKE5;Q9BK28;Q9GQS3	Hex-A	CG3001	Hexokinase A
25.6463	25.0815	23.0271	23.6231	21.7168	22.6934	2	2	4	77590000	0.920761	-1.9072	Q9Y128;M9PEI8	Q9Y128;M9PEI8	cert	CG7207	ceramide transfer protein
23.7748	21.9263	23.8515	25.0405	24.5077	24.4188	4	4	37	75305000	1.04972	1.47147	A0A0B4LEY5;A1Z7T2;A0A0B4JD07;A0A0B4K6U3;A0A0B4K727;A0A0B4LF03;A0A0B4LEI8;E1JH15;A0A0B4JD60;A1Z7T1;A1Z7T3;A0A0B4LFX2;A8DY76;A1Z7T0;A1Z7T0-2;C8VUZ0;C8VUY9;Q960L7;Q7YU74;A1Z7T4	A0A0B4LEY5;A1Z7T2;A0A0B4JD07;A0A0B4K6U3;A0A0B4K727;A0A0B4LF03;A0A0B4LEI8;E1JH15;A0A0B4JD60;A1Z7T1;A1Z7T3;A0A0B4LFX2;A8DY76;A1Z7T0;A1Z7T0-2;C8VUZ0;C8VUY9;Q960L7	Pkn	CG2049	Protein kinase N
23.2884	27.063	27.2118	27.092	27.9046	27.2141	4	4	53	861640000	0.520058	1.54918	Q9W2J2;A0A0B4KF17;Q86BG1;Q86PC3	Q9W2J2;A0A0B4KF17;Q86BG1;Q86PC3	ASPP	CG18375	Ankyrin-repeat, SH3-domain, and Proline-rich-region containing Protein
21.4249	22.5078	24.625	24.3764	24.0449	24.603	69	1	712	61757000	0.713394	1.48891	A0A0B4KF46;O46111	A0A0B4KF46;O46111	Uba1	CG1782	Ubiquitin activating enzyme 1
25.0871	21.6634	24.9737	25.8133	25.2278	26.0239	2	2	23	168500000	0.708112	1.78028	A0A0B4KG14;A0A0B4KF57;Q9VMY8;Q8T0A7	A0A0B4KG14;A0A0B4KF57;Q9VMY8;Q8T0A7	aux	CG1107	auxilin
25.953	24.7674	23.5466	26.2506	26.9353	25.0748	3	3	61	312920000	0.686814	1.33121	Q8SWW8;A0A0B4KFY0	Q8SWW8;A0A0B4KFY0	dnr1	CG12489	defense repressor 1
23.3135	23.5714	22.9955	26.8376	25.3663	23.8337	21	1	505	184020000	1.09279	2.05239	A0A0B4LH50;P10981;B6IDW7;P83967;M9PFZ6;P02574;Q3ZAJ5;F0JAT3;P45891	A0A0B4LH50;P10981;B6IDW7;P83967;M9PFZ6;P02574	Act87E	CG18290	Actin 87E
24.4079	24.5062	22.0131	24.7559	24.7881	24.8293	3	3	143	117880000	0.635071	1.14868	A1ZBM2;Q7K1S6	A1ZBM2;Q7K1S6	TBCB	CG11242	tubulin-binding cofactor B
22.1741	25.6231	25.3989	24.2423	25.9251	26.8851	2	2	4	235690000	0.401511	1.28546	A8JQT5	A8JQT5	Cdep	CG44193	Chondrocyte-derived ezrin-like domain containing protein
21.592	22.9598	28.0941	26.4885	26.4697	27.4667	2	2	58	453010000	0.575403	2.59303	B3DMK6;M9MSI1;Q9VKT4;Q8T3V0	B3DMK6;M9MSI1;Q9VKT4;Q8T3V0	w-cup	CG7363	world cup
21.6592	21.4707	23.7355	22.759	23.5168	23.624	2	2	2	35573000	0.581964	1.01147	B5RJS0;X2JAX8;Q7K115;D5SHR1;M9MQH0;H1UUM2;C6TP19	B5RJS0;X2JAX8;Q7K115;D5SHR1;M9MQH0;H1UUM2;C6TP19	Nost	CG42388	Nostrin
22.4648	27.0101	23.1967	23.1194	28.7165	23.8417	2	2	6	395100000	0.167824	1.00201	M9PFL9;M9PD87;M9PCX3;Q9VKI0;Q9NCG0	M9PFL9;M9PD87;M9PCX3;Q9VKI0;Q9NCG0	cmet	CG6392	CENP-meta
24.5014	21.3234	22.2756	24.4428	25.0848	24.5989	3	3	36	72624000	0.979299	2.00869	O46094;Q95R90	O46094	Ocrl	CG3573	Oculocerebrorenal syndrome of Lowe
25.8592	23.2024	19.6252	24.9512	26.8107	26.7191	3	3	33	211860000	0.791312	3.26474	Q9W1M7;P91635	Q9W1M7;P91635	Pi3K59F	CG5373	Phosphotidylinositol 3 kinase 59F
22.873	22.1421	24.6387	24.7245	24.5362	23.8483	5	4	95	74346000	0.662753	1.15176	Q24113;Q7JPC7;Q8MS20	Q24113;Q7JPC7	nonA-l	CG10328	nonA-like
24.4748	21.8037	20.9435	23.2062	25.0506	25.4229	2	2	38	83573000	0.785119	2.15258	Q6NP06;Q960R8;Q9VB20;B6IDV0	Q6NP06;Q960R8;Q9VB20;B6IDV0	dsd	CG5634	distracted
21.8314	23.303	21.6354	24.7487	21.4658	25.2173	2	2	29	62593000	0.52954	1.55402	Q8IPZ5;Q9VQJ6	Q8IPZ5;Q9VQJ6	CG9641	CG9641	-
23.2757	25.6416	25.7001	25.8771	25.7751	26.5861	3	3	63	218590000	0.651037	1.20696	Q9VIE7;Q8WSN4;C4IXY5	Q9VIE7;Q8WSN4;C4IXY5	bur	CG9242	burgundy
21.2387	24.2717	23.8842	24.1743	24.3397	23.9785	2	2	48	122610000	0.46589	1.03261	X2JE14;Q9V7D2;Q9NEF6	X2JE14;Q9V7D2;Q9NEF6	Vha36-3	CG8310	Vacuolar H[+] ATPase 36kD subunit 3
21.2164	22.3071	22.6798	22.2979	22.6256	24.4513	13	1	111	42392000	0.589465	1.05715	Q9VHK1;Q8MQQ3;Q8INQ0;A8JQV7;Q9VHK4;B7Z0U1;Q9VHK3;A0A0B4K6Y7;Q95RX8	Q9VHK1;Q8MQQ3;Q8INQ0;A8JQV7;Q9VHK4;B7Z0U1;Q9VHK3;A0A0B4K6Y7	pyd	CG43140	polychaetoid
24.4771	24.5861	21.5544	24.9693	25.5156	25.5246	3	3	208	145130000	0.824805	1.79726	Q9VJZ6	Q9VJZ6	CG6523	CG6523	-
22.0487	25.6046	25.6333	26.648	25.8948	25.6807	2	2	51	274990000	0.601118	1.64562	Q9VMX3	Q9VMX3	CG3756	CG3756	-
21.8831	24.1398	24.7173	24.7752	25.3283	25.6639	2	2	32	115250000	0.863328	1.67572	Q9VPA9	Q9VPA9	CG3618	CG3618	-
22.2356	23.1745	20.8051	23.873	23.7144	22.9928	2	2	34	34658000	0.918025	1.455	Q9VRK9	Q9VRK9	Klp64D	CG10642	Kinesin-like protein at 64D
21.5952	21.8359	19.6665	23.7338	21.9933	21.4337	2	2	18	17836000	0.624893	1.35438	Q9VTC1	Q9VTC1	CG6418	CG6418	-
21.7583	26.4621	23.2326	25.661	26.3838	26.2876	2	2	82	265480000	0.74819	2.29312	Q9VVJ5	Q9VVJ5	Ndfip	CG32177	Nedd4 family interacting protein
26.4768	26.0167	25.3323	24.88	25.2737	24.8287	3	3	73	224380000	1.23319	-0.947799	Q95R28;Q8IP47;Q9VJP8;Q9V435;A0A023GPQ3;Q7K540	Q95R28;Q8IP47;Q9VJP8;Q9V435;A0A023GPQ3	yuri	CG31732	yuri gagarin
26.2349	26.1004	25.8827	26.084	26.4983	26.2997	8	5	508	415650000	0.632785	0.221328	A0A077HCY9;A0A077HCQ5;P00334;Q1ECB3	A0A077HCY9;A0A077HCQ5;P00334;Q1ECB3	Adh	CG3481	Alcohol dehydrogenase
27.2861	27.2167	27.4178	27.0592	27.2069	27.5292	7	7	88	714100000	0.0993678	-0.0417658	A0A0B4JCS1;A0A0B4JCQ5;Q8SXP0;E5DK16;A0A0B4JD00;A8DY69;I0E2I4;A0A0B4JD27;A0A0B4JD31;F0JAG5;A2RVH5	A0A0B4JCS1;A0A0B4JCQ5;Q8SXP0;E5DK16;A0A0B4JD00;A8DY69;I0E2I4;A0A0B4JD27;A0A0B4JD31;F0JAG5	Lpin	CG8709	Lipin
23.7641	23.986	24.1404	24.9065	24.2219	21.8724	2	2	44	73821000	0.116541	-0.296525	Q9XYM5;C1C3E9;Q5BIG7;A0A0B4JD03;A0A0B4JCQ7;Q7KNF5;A1Z7P9;A1Z7P7;A0A0B4K6T9;A0A0B4LEH9;A0A0B4JD33;A1Z7Q1;Q8IGK3;A1Z7P8;A1Z7P5;C0PDF2	Q9XYM5;C1C3E9;Q5BIG7;A0A0B4JD03;A0A0B4JCQ7;Q7KNF5;A1Z7P9;A1Z7P7;A0A0B4K6T9;A0A0B4LEH9;A0A0B4JD33;A1Z7Q1;Q8IGK3;A1Z7P8;A1Z7P5;C0PDF2	Su(var)2-10	CG8068	Suppressor of variegation 2-10
27.0361	26.8718	27.0023	26.8585	26.485	27.2586	8	8	61	687350000	0.16946	-0.102699	Q9XZL7;A0A0B4JCV4;A0A0B4K6I7;Q9NJH5;Q8IPN1;Q9VN51;Q86BB5;Q95TU9;A0A0B4KFK1;A0A0B4JD97;F0JAL1;Q86BB4	Q9XZL7;A0A0B4JCV4;A0A0B4K6I7;Q9NJH5;Q8IPN1;Q9VN51;Q86BB5;Q95TU9;A0A0B4KFK1;A0A0B4JD97;F0JAL1;Q86BB4	tacc	CG9765	transforming acidic coiled-coil protein
31.2844	31.3586	30.7414	31.5804	31.3868	31.3564	17	17	436	15327000000	0.689086	0.313086	A0A0B4JCZ4;Q24547;K7Z3L7	A0A0B4JCZ4;Q24547;K7Z3L7	Syx1A	CG31136	Syntaxin 1A
27.127	27.1439	26.6364	26.9517	27.2627	27.1289	7	7	23	752890000	0.314002	0.145321	A0A0B4JD11;Q9NJH0	A0A0B4JD11;Q9NJH0	eEF1gamma	CG11901	eukaryotic translation elongation factor 1 gamma
27.3234	28.1006	27.8235	27.7309	27.5667	27.5721	5	5	56	913620000	0.208567	-0.125913	A0A0B4JD16;B7YZF9;B7YZF7;A0A0B4K7Y0;D0Z766;Q8T0I4;A1Z9C8;Q6AWM7;B7YZG0;B7YZF6;Q0E990;B7YZF5;B7YZF8	A0A0B4JD16;B7YZF9;B7YZF7;A0A0B4K7Y0;D0Z766;Q8T0I4;A1Z9C8;Q6AWM7;B7YZG0;B7YZF6;Q0E990;B7YZF5;B7YZF8	ATP8A	CG42321	ATPase 8A
24.1389	23.5847	24.1549	24.3253	22.2434	24.3278	2	2	42	68929000	0.172238	-0.327354	A0A0B4KGP6;A0A0B4KFN9;B3LF78;A0A0B4K618;Q9NFU0-4;Q9NFU0-3;Q9NFU0-2;Q9NFU0	A0A0B4KGP6;A0A0B4KFN9;B3LF78;A0A0B4K618;Q9NFU0-4;Q9NFU0-3;Q9NFU0-2;Q9NFU0	Fmr1	CG6203	Fmr1
27.494	27.6485	27.5302	27.4456	27.4995	27.0412	6	6	168	864600000	0.684743	-0.228764	Q8IHB0;Q9VEX2;Q8INB6;Q59DW8;Q86BR9;Q86NK8;Q4AB31;A0A0B4K7C4;A0A0B4K697;A0A0B4KHL4;Q6NNA8	Q8IHB0;Q9VEX2;Q8INB6;Q59DW8;Q86BR9;Q86NK8;Q4AB31;A0A0B4K7C4;A0A0B4K697;A0A0B4KHL4;Q6NNA8	gish	CG6963	gilgamesh
26.982	27.02	26.4282	27.0876	26.854	26.4767	5	5	118	512370000	0.00492498	-0.00392787	A0A0B4K6I5;Q9VN45	A0A0B4K6I5;Q9VN45	spartin	CG12001	spartin
29.3078	29.314	28.8765	28.3546	29.301	28.9306	7	7	105	2806700000	0.415962	-0.304035	A0A0B4LHZ6;A0A0B4K6M9;Q9VB70	A0A0B4LHZ6;A0A0B4K6M9;Q9VB70	CG6051	CG6051	-
26.1679	25.9582	25.7989	26.1071	25.9001	25.9825	4	4	62	367080000	0.0610267	0.0215727	A0A0B4K6N4;O46231;E1JJ21;Q9VA56;Q9VA58;C7LAH8;Q6IDG5;A0A0B4KHF2;Q9VA59;A0A0B4K7R6;A0A0B4KHW6;A8JRH3;C8VV00;C6TP61;C0PV34	A0A0B4K6N4;O46231;E1JJ21;Q9VA56;Q9VA58;C7LAH8;Q6IDG5;A0A0B4KHF2;Q9VA59;A0A0B4K7R6;A0A0B4KHW6;A8JRH3;C8VV00	tmod	CG1539	tropomodulin
24.4628	24.9023	24.6597	24.3815	24.5532	25.0721	2	2	18	113640000	0.00812372	-0.00601514	Q1EBY4;A0A0B4KEF4;Q0E9I5;Q9NBA1;Q0E9K6;Q0E9K0;Q0E9J7;Q0E9J3;Q0E9I7;Q0E9I1;Q0E9H9;A1Z6X3;A0A0C4DHD8;A0A0B4K7I5;A0A0B4K6Z8;Q0E9K7;Q0E9K2;Q0E9J6;Q0E9J1;Q0E9I3;Q0E9I0;Q0E9H7;Q0E9L9;Q0E9L5;Q0E9L4;Q0E9L8;Q0E9I8;A1Z6X1;A0A0B4K7T6;A0A0B4K6Z3;A0A0B4K6R8;Q0E9M3;Q0E9L1;A0A0B4K7H7;A0A0B4K6Y9;Q0E9L0;A1Z6X2;A0A0B4K827;Q0E9M0;Q0E9K3;Q0E9K1;A0A0B4K7H9;Q0E9K4;Q0E9J8;Q0E9J5;Q0E9J4;Q0E9J2;Q0E9I9;Q0E9I4;Q0E9I2;Q0E9H…	Q1EBY4;A0A0B4KEF4;Q0E9I5;Q9NBA1;Q0E9K6;Q0E9K0;Q0E9J7;Q0E9J3;Q0E9I7;Q0E9I1;Q0E9H9;A1Z6X3;A0A0C4DHD8;A0A0B4K7I5;A0A0B4K6Z8;Q0E9K7;Q0E9K2;Q0E9J6;Q0E9J1;Q0E9I3;Q0E9I0;Q0E9H7;Q0E9L9;Q0E9L5;Q0E9L4;Q0E9L8;Q0E9I8;A1Z6X1;A0A0B4K7T6;A0A0B4K6Z3;A0A0B4K6R8;Q0E9M3;Q0E9L1;A0A0B4K7H7;A0A0B4K6Y9;Q0E9L0;A1Z6X2;A0A0B4K827;Q0E9M0;Q0E9K3;Q0E9K1;A0A0B4K7H9;Q0E9K4;Q0E9J8;Q0E9J5;Q0E9J4;Q0E9J2;Q0E9I9;Q0E9I4;Q0E9I2;Q0E9H…	Dscam1	CG17800	Down syndrome cell adhesion molecule 1
25.3937	25.7171	25.683	25.3521	25.975	25.9501	4	4	49	230140000	0.285118	0.161167	A0A0B4K6T1;A0A0B4K7U5;E1JH02;A0A0B4KFC5;Q86S05-3;Q86S05-2;Q86S05;D0Z768	A0A0B4K6T1;A0A0B4K7U5;E1JH02;A0A0B4KFC5;Q86S05-3;Q86S05-2;Q86S05;D0Z768	lig	CG8715	lingerer
25.7469	25.5832	25.9136	26.018	25.5831	24.5834	2	2	71	295040000	0.334589	-0.353052	A0A0B4K6U6;Q08473-3;Q08473-2;Q08473	A0A0B4K6U6;Q08473-3;Q08473-2;Q08473	sqd	CG16901	squid
29.0402	24.2105	29.3147	27.2301	26.9123	28.5779	2	2	37	1415900000	0.00980417	0.0516294	Q0E9B2;A1Z904;E8NH80;A1Z906;E2QCB7;A1Z907;A0A0B4K6Z2;A8DYB7;Q6NN51;Q9GT70	Q0E9B2;A1Z904;E8NH80;A1Z906;E2QCB7;A1Z907;A0A0B4K6Z2;A8DYB7;Q6NN51;Q9GT70	Dyb	CG8529	Dystrobrevin
27.3582	28.7532	28.5308	27.8526	28.1315	29.1542	9	9	247	1595600000	0.101341	0.165397	A0A0B4K730;E2QC90;E0R983;Q7JUY7	A0A0B4K730;E2QC90;E0R983;Q7JUY7	ced-6	CG11804	ced-6
26.469	27.5863	27.0509	27.8957	27.4905	28.0465	8	8	5	830740000	1.00273	0.775527	A0A0B4KF91;A0A0B4K767;A0A0B4K7D4;A1ZAJ2;A1ZAJ2-3;A1ZAJ2-2	A0A0B4KF91;A0A0B4K767;A0A0B4K7D4;A1ZAJ2;A1ZAJ2-3;A1ZAJ2-2	unc-104	CG8566	uncoordinated-104
25.2663	25.7606	24.6801	25.2963	23.8974	23.8955	2	2	58	160030000	0.70971	-0.872618	A0A0C4DHD5;Q7JMZ7;Q6NND8;A0A0B4K7I6;A0A0B4K7W3;A0A0B4K7B0;A0A0B4K852;A0A0B4K8A2;A0A0B4KF04;A0A0B4K8A1;A0A0B4K7H8;A0A0B4K7W7;A0A0B4K7I2;D4G7B7;Q0E914;A0A0B4KEV0;Q86P89;A1ZBN3;Q8IHH3;D5AEJ9	A0A0C4DHD5;Q7JMZ7;Q6NND8;A0A0B4K7I6;A0A0B4K7W3;A0A0B4K7B0;A0A0B4K852;A0A0B4K8A2;A0A0B4KF04;A0A0B4K8A1;A0A0B4K7H8;A0A0B4K7W7;A0A0B4K7I2;D4G7B7;Q0E914;A0A0B4KEV0;Q86P89;A1ZBN3;Q8IHH3;D5AEJ9	sm	CG9218	smooth
27.2622	27.7615	27.1895	27.0811	27.308	27.3044	4	4	295	933510000	0.372513	-0.173225	A1ZB78;A1ZB77;Q7JRI6;Q8IGG3;A1ZB79;Q95RC4;A1ZB80;E1JGL5;A0A0B4K7G1;A1ZB83;A0A0B4LGX1;A0A0B4K897	A1ZB78;A1ZB77;Q7JRI6;Q8IGG3;A1ZB79;Q95RC4;A1ZB80;E1JGL5;A0A0B4K7G1;A1ZB83;A0A0B4LGX1;A0A0B4K897	CG5174	CG5174	-
27.2584	26.9726	27.0017	26.8701	26.6839	27.0995	5	5	122	574500000	0.569952	-0.193059	A0A0B4K7G4;P13469;Q8IGX8	A0A0B4K7G4;P13469;Q8IGX8	mod	CG2050	modulo
26.2454	25.7353	25.6613	25.5498	26.3355	25.9441	5	5	228	347760000	0.0751903	0.0624447	B7YZQ7;A0A0B4K7G9;B9EQY3;I0DHK6;O77460	B7YZQ7;A0A0B4K7G9;B9EQY3;I0DHK6;O77460	Nurf-38	CG4634	Nucleosome remodeling factor - 38kD
24.2891	25.1166	24.246	24.5698	24.4174	23.8007	4	4	61	97811000	0.320737	-0.287957	A0A0B4K7H0;Q7KN74	A0A0B4K7H0;Q7KN74	Ttc7	CG8325	Tetratricopeptide repeat domain 7
22.0727	22.4783	23.0619	22.6558	22.3187	23.0923	3	3	24	28397000	0.155463	0.15129	D3DMF2;Q9VBU7;A0A0B4K7J2;Q8SWV7	D3DMF2;Q9VBU7;A0A0B4K7J2	Nup358	CG11856	Nucleoporin 358kD
27.5605	27.2441	27.7102	27.4169	27.1644	27.5018	8	8	49	878930000	0.349895	-0.143869	Q25B55;A1Z7V1;A8DY79;A0A0B4K7K9;A0A0B4K843;A0A0B4KF38;A0A0B4K7V8;A0A0B4K6V0;Q8MRS3	Q25B55;A1Z7V1;A8DY79;A0A0B4K7K9;A0A0B4K843;A0A0B4KF38;A0A0B4K7V8;A0A0B4K6V0	brp	CG42344	bruchpilot
23.7316	24.8462	23.9245	24.9701	24.3636	21.7092	2	2	37	85343000	0.17409	-0.486487	H5V888;C8VV04;C7LA80;A0A0B4KFI7;A0A0B4K7L1;P52034-3;P52034;P52034-2	H5V888;C8VV04;C7LA80;A0A0B4KFI7;A0A0B4K7L1;P52034-3;P52034;P52034-2	Pfk	CG4001	Phosphofructokinase
23.635	22.8091	23.0655	23.3519	23.8978	22.9752	3	3	22	44677000	0.262448	0.23845	A1Z8W9;A0A0B4K7N0;A1Z8W8;Q8T4A1	A1Z8W9;A0A0B4K7N0;A1Z8W8;Q8T4A1	garz	CG8487	gartenzwerg
27.6855	27.5576	27.4597	27.7897	27.8807	27.6319	11	11	64	947420000	0.95666	0.199821	A0A0B4KHS1;A0A0B4K7R8;P10040;P10040-2	A0A0B4KHS1;A0A0B4K7R8;P10040;P10040-2	crb	CG6383	crumbs
27.9119	27.6826	27.6937	28.5416	27.8475	28.021	7	7	197	1448500000	0.778251	0.373965	A0A0B4K7Z5;Q7KLV9;Q7KLV9-2	A0A0B4K7Z5;Q7KLV9;Q7KLV9-2	Rpn6	CG10149	Regulatory particle non-ATPase 6
27.0697	26.7191	26.7493	26.8064	26.7385	27.4108	8	8	129	550620000	0.225501	0.1392	A0A0B4K851;C4IY22;Q4Z8K6-2;Q4Z8K6;X5D3H6;A0A0B4KFL0;Q4Z8K6-3	A0A0B4K851;C4IY22;Q4Z8K6-2;Q4Z8K6;X5D3H6;A0A0B4KFL0;Q4Z8K6-3	RanBPM	CG42236	Ran-binding protein M
28.2632	28.24	27.8112	28.5551	28.2126	28.1832	10	10	213	1816300000	0.487792	0.212142	A0A0B4K885;Q9GYV5;B6IDS7	A0A0B4K885;Q9GYV5;B6IDS7	key	CG16910	kenny
25.6312	25.8998	25.9968	25.573	25.8477	25.2514	4	2	67	255210000	0.629411	-0.285238	A1Z6Q1;A0A0B4KEE4;Q8MS42;D4G7C7	A1Z6Q1;A0A0B4KEE4;Q8MS42;D4G7C7	koi	CG44154	klaroid
32.1529	32.0276	31.6979	31.7616	32.0412	31.8556	12	10	492	24012000000	0.175258	-0.0733198	A0A0B4KEH0;P29310;P29310-3;P29310-2;Q6LEH5	A0A0B4KEH0;P29310;P29310-3;P29310-2	14-3-3zeta	CG17870	14-3-3zeta
26.472	25.8054	25.8982	25.9016	25.7685	25.7256	4	4	47	286980000	0.532562	-0.259953	A0A0B4KEI5;Q9V9K7;E8NHA7;A0A0B4KF41	A0A0B4KEI5;Q9V9K7;E8NHA7	Ars2	CG7843	Arsenic resistance protein 2
22.2703	21.8524	22.0784	22.0329	21.6021	21.7598	2	2	1	18030000	0.70287	-0.268763	A1Z8M2;A0A0B4KFE3;A0A0B4KEM1;Q9BMQ0;A8DYA3	A1Z8M2;A0A0B4KFE3;A0A0B4KEM1;Q9BMQ0;A8DYA3	tou	CG10897	toutatis
28.1021	27.9856	27.5269	27.8544	27.6837	26.5157	7	7	121	941640000	0.49841	-0.520297	A0A0B4KEQ1;I0B8M2;B6IDW5;Q05733	A0A0B4KEQ1;I0B8M2;B6IDW5;Q05733	Hdc	CG3454	Histidine decarboxylase
28.2307	28.0101	28.2443	27.8241	27.4168	26.8286	9	9	235	1049700000	1.26466	-0.805204	A0A0B4KEW6;Q7KLE5;A0A0B4KFR7	A0A0B4KEW6;Q7KLE5;A0A0B4KFR7	Amph	CG8604	Amphiphysin
25.97	27.0846	26.8525	26.7107	26.3164	26.185	9	9	36	440250000	0.244394	-0.231653	A0A0B4KEX6;Q9W205;A0A0B4KFF9;E1JGS7;Q9W204;Q058S6;Q8MME5;Q6AWQ7;Q961W2;Q95U66	A0A0B4KEX6;Q9W205;A0A0B4KFF9;E1JGS7;Q9W204;Q058S6	jbug	CG30092	jitterbug
25.3635	25.5951	22.0771	23.948	25.8673	23.6441	7	7	47	118290000	0.0358812	0.141193	A0A0B4KF84;A0A0B4KG35;A0A0B4JD82;A1ZA72;Q9GTV1;A1ZA70;Q9GV79;D0Z749;A0A0B4JD64;O01651;A1ZA69;O01652;Q9GV81;A0A0B4JCU1;Q9GV80;O01653;Q9NBB4	A0A0B4KF84;A0A0B4KG35;A0A0B4JD82;A1ZA72	Strn-Mlck	CG44162	Stretchin-Mlck
26.7487	26.4905	26.5876	26.4862	26.4397	26.4222	4	4	58	417930000	0.962063	-0.159568	Q2XY38;Q7JQL5;A0A0B4KF86;Q961S5;B4YX75;B4YX71	Q2XY38;Q7JQL5;A0A0B4KF86;Q961S5	Atg9	CG3615	Autophagy-related 9
28.5074	27.7394	28.3736	28.6711	29.7166	28.4164	3	3	35	2159200000	0.718922	0.727888	A8DY98;Q8T0M2;Q6AWS1;Q0E9C6;A0A0B4KFA3;A8DY97;Q95U05	A8DY98;Q8T0M2;Q6AWS1;Q0E9C6;A0A0B4KFA3;A8DY97;Q95U05	CG30015	CG30015	-
25.011	23.7884	23.6905	23.517	23.3084	23.3445	4	4	33	72238000	0.834905	-0.7733	A0A0B4KFB8;Q95U01;C0PVA6;Q6NN86;A0A0B4LGR1;Q9VI14	A0A0B4KFB8;Q95U01;C0PVA6;Q6NN86;A0A0B4LGR1;Q9VI14	CG42724	CG42724	-
30.3978	30.1364	30.3756	30.1218	30.3527	30.2594	17	17	287	6320300000	0.212207	-0.0586618	C1C3H4;B7Z0U7;A0A0B4KFE2;E1JJ78;A0A0B4KF90;A0A0B4KGC6;A0A0B4K6V2;A0A0B4K631;A0A0B4K603;Q9VI75	C1C3H4;B7Z0U7;A0A0B4KFE2;E1JJ78;A0A0B4KF90;A0A0B4KGC6;A0A0B4K6V2;A0A0B4K631;A0A0B4K603;Q9VI75	lap	CG2520	like-AP180
28.5264	27.2002	28.4306	27.2807	27.936	28.0192	6	6	231	1314900000	0.250035	-0.307093	A0A0B4KGE6;A0A0B4KFH4;P26270	A0A0B4KGE6;A0A0B4KFH4;P26270	Rpn8	CG3416	Regulatory particle non-ATPase 8
24.9554	24.776	25.1843	25.1512	24.4703	25.9961	4	4	49	160270000	0.196889	0.233994	A0A0B4KFN1;Q6NQX0;A1Z9R6;A0A0B4KFX9;Q9V727	A0A0B4KFN1;Q6NQX0;A1Z9R6;A0A0B4KFX9;Q9V727	Asx	CG8787	Additional sex combs
24.3821	24.0878	24.7211	24.2109	23.9868	25.7706	4	4	12	113590000	0.165381	0.259071	A0A0B4KH36;A0A0B4KFQ0;A0A0B4KGR9;Q9VH01;A0A0B4KG50;G4LU76;G4LU38	A0A0B4KH36;A0A0B4KFQ0;A0A0B4KGR9;Q9VH01;A0A0B4KG50	Bruce	CG6303	BIR repeat containing ubiquitin-conjugating enzyme
25.9822	25.8167	25.5583	25.7129	25.8412	26.2855	4	4	74	267490000	0.307973	0.160792	D3DMK5;A0A0B4KFT3;A8DYG9;P05130-2;P05130	D3DMK5;A0A0B4KFT3;A8DYG9;P05130-2;P05130	Pkc53E	CG6622	Protein C kinase 53E
28.6307	28.4406	28.8179	28.5915	29.2075	29.0619	5	5	388	2128300000	0.683647	0.323907	A0A0B4KFZ9;P84040	A0A0B4KFZ9;P84040	His4r	CG3379	Histone H4 replacement
25.4348	25.1095	24.5825	24.4059	24.3071	24.3545	3	3	72	153400000	1.28758	-0.686414	Q8SY21;A0A0B4KG94;Q9VGJ6	Q8SY21;A0A0B4KG94;Q9VGJ6	CG6908	CG6908	-
23.1572	25.0907	25.166	25.0182	24.1616	24.0556	3	3	16	108300000	0.0275723	-0.0595144	A0A0B4KHB1;Q7KSE8;A0A0B4KGD1;E1JIN6;Q8IN94;B6IDZ6	A0A0B4KHB1;Q7KSE8;A0A0B4KGD1;E1JIN6;Q8IN94;B6IDZ6	osa	CG7467	osa
25.5681	23.0205	23.8658	24.4193	23.9947	26.8682	3	3	36	171280000	0.332785	0.9426	A0A0B4KH12;A0A0B4KHG7;A8WHL4;A0A0B4KHT0;Q9VDK5;Q9U3Y7;A0A0B4KGE5	A0A0B4KH12;A0A0B4KHG7;A8WHL4;A0A0B4KHT0;Q9VDK5;Q9U3Y7;A0A0B4KGE5	bon	CG5206	bonus
30.1701	30.2233	29.8769	29.8847	29.6088	29.2727	12	12	35	4933000000	1.13812	-0.501359	A0A0B4KGG9;A0A0B4KFX5;A4V2S3;A0A0B4KHB2;A0A0B4KFT4;A0A0B4KGZ7;O46036-2;O46036;E8NH65	A0A0B4KGG9;A0A0B4KFX5;A4V2S3;A0A0B4KHB2;A0A0B4KFT4;A0A0B4KGZ7;O46036-2;O46036	CtBP	CG7583	C-terminal Binding Protein
31.9334	32.1382	32.0098	32.1414	31.9105	31.9755	47	47	379	19201000000	0.0690879	-0.0180022	A0A0B4KGX1;Q01989-2;H1UUJ8;Q01989;A0A0B4LHV4;Q01989-3	A0A0B4KGX1;Q01989-2;H1UUJ8;Q01989;A0A0B4LHV4;Q01989-3	jar	CG5695	jaguar
34.3717	34.3748	34.182	34.3748	34.0027	33.9995	8	6	461	101390000000	0.586179	-0.183801	A0A0B4KH25;P08985	A0A0B4KH25;P08985	His2Av	CG5499	Histone H2A variant
31.1645	30.9401	30.4602	30.4395	30.8183	30.723	14	14	377	10211000000	0.339927	-0.19471	A0A0B4KH34;P22464-3;P22464-2;P22464	A0A0B4KH34;P22464-3;P22464-2;P22464	AnxB9	CG5730	Annexin B9
21.4159	22.6617	23.7994	22.7633	23.2673	23.2548	2	2	41	35354000	0.26478	0.469489	Q9VB04;Q7KRX5;C8VV40;A0A0B4KH64;Q960S3	Q9VB04;Q7KRX5;C8VV40;A0A0B4KH64;Q960S3	btz	CG12878	barentsz
26.6679	26.3416	26.9812	27.3557	26.8219	26.7375	8	8	155	508910000	0.503747	0.308149	B7Z0L1;B7Z0L0;Q9VES3;Q8INA9;A0A0B4KH94;A8JR25;P10674;Q8MSW3	B7Z0L1;B7Z0L0;Q9VES3;Q8INA9;A0A0B4KH94;A8JR25;P10674;Q8MSW3	Fas1	CG6588	Fasciclin 1
26.8214	27.7759	27.1825	27.2736	27.381	27.4044	6	6	72	726410000	0.120723	0.0930392	A0A0B4KHE9;A0A0B4KI10;Q9V3P6-2;Q9V3P6	A0A0B4KHE9;A0A0B4KI10;Q9V3P6-2;Q9V3P6	Rpn2	CG11888	Regulatory particle non-ATPase 2
21.2865	24.8302	24.6499	24.6084	21.2499	24.6928	3	3	139	109260000	0.0147088	-0.0718098	Q8T405;Q7KS06;A0A0B4KHH7;Q9VC03	Q8T405;Q7KS06;A0A0B4KHH7;Q9VC03	Nmnat	CG13645	Nicotinamide mononucleotide adenylyltransferase
29.737	29.6721	29.4958	29.4136	29.3057	29.6816	13	3	207	3473800000	0.560602	-0.168021	A0A0B4KHH8;A0A0B4KHI4;A4V364;A8JR54;Q8IN47;Q8IN48;Q7KSA0;C6SV30;A0A0B4KGK8;A0A0B4KH21;A0A0B4KH24;A0A0B4KGF9;Q9VDI8;Q86NT3;E8NH05	A0A0B4KHH8;A0A0B4KHI4;A4V364;A8JR54;Q8IN47;Q8IN48;Q7KSA0;C6SV30;A0A0B4KGK8;A0A0B4KH21;A0A0B4KH24;A0A0B4KGF9;Q9VDI8;Q86NT3	Syp	CG17838	Syncrip
32.2712	32.3635	31.872	32.1613	31.6576	31.8237	7	7	347	22409000000	0.611101	-0.287992	A0A0B4KHJ1;P25867	A0A0B4KHJ1;P25867	eff	CG7425	effete
29.2586	28.9727	29.082	29.1765	28.8656	29.0058	15	15	191	2445800000	0.29205	-0.088445	G4LU37;A0A0B4KHL2;Q8I0G5-3;Q8I0G5-2;Q8I0G5	G4LU37;A0A0B4KHL2;Q8I0G5-3;Q8I0G5-2;Q8I0G5	gammaCOP	CG1528	Coat Protein (coatomer) gamma
26.4115	25.6894	25.9769	25.3968	25.108	25.549	2	2	178	278340000	1.28332	-0.674669	A0A0B4KHQ5;C6TP30;B7Z0M0	A0A0B4KHQ5;C6TP30;B7Z0M0	koko	CG44010	kokopelli
29.917	30.1577	30.0371	29.9108	30.1575	30.1502	18	18	387	4975100000	0.121744	0.0355988	Q9VDZ1;A0A0B4KHR2	Q9VDZ1;A0A0B4KHR2	CG5555	CG5555	-
28.1292	28.0573	27.8355	28.014	28.6598	28.4489	4	4	296	1590600000	0.809598	0.366899	A0A0B4KI24;Q27415-2;Q27415	A0A0B4KI24;Q27415-2;Q27415	Nlp	CG7917	Nucleoplasmin
29.5924	29.5829	29.2148	29.7128	29.7264	29.8473	16	16	442	4419400000	1.06851	0.298817	Q9V9Y9;A0A0B4KI68	Q9V9Y9;A0A0B4KI68	spn-F	CG12114	spn-F
25.0469	25.3926	24.5228	25.9811	24.99	21.9386	3	3	59	199520000	0.21385	-0.684209	A0A0B4LF00;A1Z833;A0A0B4LEL6;A0A0B4LF16;E2QCN5;Q7K2V5;A0A0B4KF56;Q5U0T3;Q960T3	A0A0B4LF00;A1Z833;A0A0B4LEL6;A0A0B4LF16;E2QCN5;Q7K2V5;A0A0B4KF56	CG1407	CG1407	-
24.4214	25.1149	24.9367	23.8907	24.2561	24.7833	5	5	2	111470000	0.706613	-0.514317	A8DY82;E2QCN4;A8DY80;A8DY81;A0A0B4LEZ3;Q95TG6;C0PUX1;Q8IH39	A8DY82;E2QCN4;A8DY80;A8DY81;A0A0B4LEZ3	Not1	CG34407	Not1
31.7383	32.0364	30.8085	31.9241	31.8631	31.4068	10	10	314	18111000000	0.193179	0.203593	A0A0B4LF26;Q7K550	A0A0B4LF26;Q7K550	eIF3j	CG12131	eukaryotic translation initiation factor 3 subunit j
23.1891	22.6085	24.1122	22.9922	22.776	22.6397	2	2	22	41604000	0.484166	-0.500628	C7LA61;A0A0B4LFF9;A0A0B4LF47;A0A0B4LFE6;A1Z9W4;Q8IGR2;E1JH68	C7LA61;A0A0B4LFF9;A0A0B4LF47;A0A0B4LFE6;A1Z9W4;Q8IGR2;E1JH68	Pcf11	CG10228	Pcf11 cleavage and polyadenylation factor subunit
27.6972	27.3383	27.3257	27.6271	27.848	27.6426	6	6	254	986200000	0.828454	0.252132	Q8T085;A1Z8S4;A0A0B4LG64;A0A0B4LF50;D3DMZ6	Q8T085;A1Z8S4;A0A0B4LG64;A0A0B4LF50;D3DMZ6	Mppe	CG8889	Metallophosphoesterase
26.4184	26.3455	26.5909	26.7423	26.4316	26.3735	4	4	208	456150000	0.18001	0.0641963	A0A0B4LF57;C6SUZ2;P62152	A0A0B4LF57;C6SUZ2;P62152	Cam	CG8472	Calmodulin
22.8166	22.9302	22.8507	22.671	22.4554	21.8665	11	1	389	25237000	1.03468	-0.5349	A0A0B4LFA6;Q7K2G1-2	A0A0B4LFA6;Q7K2G1-2	Rpn13	CG13349	Regulatory particle non-ATPase 13
25.5765	25.0822	25.5467	25.1257	25.1822	24.1812	5	5	48	171140000	0.72321	-0.572117	A0A0B4LFI7;G2J629;A8DWJ8	A0A0B4LFI7;G2J629;A8DWJ8	Nox	CG34399	NADPH oxidase
29.223	28.8675	27.9732	28.6949	29.6578	29.3878	12	12	432	3040000000	0.523359	0.558956	A0A0B4LFM0;P41044	A0A0B4LFM0;P41044	Cbp53E	CG6702	Calbindin 53E
29.0408	29.18	29.2007	29.0299	29.1179	29.3337	18	18	235	2588400000	0.0675078	0.0199782	A0A0B4LFU5;Q8IGJ0-1;Q8IGJ0-3;Q8IGJ0	A0A0B4LFU5;Q8IGJ0-1;Q8IGJ0-3;Q8IGJ0	stmA	CG8739	stambha A
23.5972	23.5517	23.6644	24.0535	22.9001	24.4188	2	2	1	88496000	0.151582	0.186386	A0A0B4LG05;P25823	A0A0B4LG05;P25823	tud	CG9450	tudor
26.4805	26.3833	26.6538	26.3432	25.2951	26.1204	2	2	153	573150000	0.827417	-0.586329	A0A0B4LG36;Q06943	A0A0B4LG36;Q06943	HmgZ	CG17921	HMG protein Z
26.3102	26.3759	26.3772	26.4542	26.3199	25.853	5	2	316	403920000	0.325652	-0.145432	A0A0B4LG79;B7YZM9;B7YZN0;E1JGQ9;P49415;A0A0B4K862	A0A0B4LG79;B7YZM9;B7YZN0;E1JGQ9;P49415	Sdc	CG10497	Syndecan
20.7532	24.5916	25.0915	23.1672	24.8801	24.9461	17	1	148	82480000	0.223554	0.852388	A0A0B4LGD3	A0A0B4LGD3	kcc	CG5594	kazachoc
29.9672	30.0205	30.9245	30.0086	29.6685	30.8535	21	21	244	6041600000	0.0969413	-0.12718	Q9VNC3;A0A0B4LGM5;A0A0B4KF92;A0A0B4LGS6	Q9VNC3;A0A0B4LGM5;A0A0B4KF92;A0A0B4LGS6	Hcs	CG14670	Holocarboxylase synthetase
28.2875	28.808	28.3445	28.6707	28.5619	28.4139	10	10	473	2154400000	0.141025	0.0688566	A0A0B4LGS4;P54611	A0A0B4LGS4;P54611	Vha26	CG1088	Vacuolar H[+]-ATPase 26kD subunit
25.1798	26.1917	25.6241	26.2874	26.0838	26.4409	2	2	73	358030000	0.91011	0.605514	F3YDF6;A0A0B4LH71;Q960T2-3;Q960T2-4;Q960T2-2;Q960T2-5;Q960T2	F3YDF6;A0A0B4LH71;Q960T2-3;Q960T2-4;Q960T2-2;Q960T2-5;Q960T2	Sap47	CG8884	Synapse-associated protein 47kD
26.2765	27.013	26.2274	26.8226	26.4911	26.4686	7	7	192	544880000	0.115348	0.0884749	A0A0B4LHF9;R4HZM7;Q9I7I7;Q8SYZ4	A0A0B4LHF9;R4HZM7;Q9I7I7;Q8SYZ4	Sirt2	CG5085	Sirtuin 2
28.5853	28.5031	27.5793	28.2675	28.0459	28.3149	6	6	162	1771200000	0.0130342	-0.0131315	A0A0B4LHT3;Q9VAS7	A0A0B4LHT3;Q9VAS7	Inx3	CG1448	Innexin 3
24.2583	24.5497	24.4449	22.4322	24.4688	24.3936	2	2	52	105050000	0.412962	-0.652828	A0A0B4LHV8;Q9VC57	A0A0B4LHV8;Q9VC57	atl	CG6668	atlastin
28.9786	28.6898	28.5717	29.0916	28.8564	28.4329	9	9	292	2291300000	0.072276	0.0469125	A0A0B4LIJ0;P48601	A0A0B4LIJ0;P48601	Rpt2	CG5289	Regulatory particle triple-A ATPase 2
21.5934	22.6382	23.0876	22.4218	21.6885	20.9399	2	2	18	20246000	0.542786	-0.756286	C0PTW9;Q9W1T6;Q6NR54;A0A0C4DH96	C0PTW9;Q9W1T6;Q6NR54;A0A0C4DH96	side-V	CG34371	sidestep V
28.9485	28.9331	28.9892	28.6731	28.931	28.6603	12	12	141	2126000000	1.05807	-0.202127	A0A0C4DHE6;Q9VFS5;Q9VFS5-2;Q8MSW1	A0A0C4DHE6;Q9VFS5;Q9VFS5-2	flfl	CG9351	falafel
25.486	25.5473	26.1992	26.0919	26.1565	26.2351	4	4	63	280820000	0.833832	0.416992	Q9GT67;Q8WR09;A1ZA89;Q8STB9;Q8WR08;A0A0C4DHF6	Q9GT67;Q8WR09;A1ZA89;Q8STB9;Q8WR08;A0A0C4DHF6	Dg	CG18250	Dystroglycan
27.1919	27.162	26.7848	26.5196	27.1539	26.0424	4	4	96	670630000	0.612378	-0.474255	A0A0C4DHG5;P26686-3;P26686-2;P26686-5;P26686;P26686-4;P26686-6;P26686-9;P26686-7;P26686-8	A0A0C4DHG5;P26686-3;P26686-2;P26686-5;P26686;P26686-4;P26686-6;P26686-9;P26686-7	B52	CG10851	B52
26.5883	26.9022	26.2534	26.612	26.4922	26.851	5	5	124	468490000	0.119475	0.0704727	Q9V3D8;Q9NHV8;Q8IH82;A0A0C4FEI8	Q9V3D8;Q9NHV8;Q8IH82;A0A0C4FEI8	grsm	CG7340	granny smith
25.6078	25.981	26.3557	25.9121	25.7819	25.9608	6	6	47	277190000	0.16328	-0.0965436	M9PJQ3;A0A0C5KMR0;M9PHG0;M9PHY4;M9PHV3;Q9VX32;Q9VX32-2;D1Z398	M9PJQ3;A0A0C5KMR0;M9PHG0;M9PHY4;M9PHV3;Q9VX32;Q9VX32-2	RhoGAPp190	CG32555	Rho GTPase activating protein p190
26.1909	25.9456	25.8671	26.0776	25.6352	25.166	4	4	85	333540000	0.597635	-0.374919	M9PIS3;A0A0F6T1J9;P41572;K7ZI00	M9PIS3;A0A0F6T1J9;P41572;K7ZI00	Pgd	CG3724	Phosphogluconate dehydrogenase
27.3988	27.5603	27.187	27.1936	27.3124	26.4601	5	5	169	847170000	0.613943	-0.393305	Q7KSM5;Q7KJV5;A0ANW1;A0ANV9;A0ANV7;A0ANV4;Q9VG70	Q7KSM5;Q7KJV5;A0ANW1;A0ANV9;A0ANV7;A0ANV4;Q9VG70	Aos1	CG12276	Activator of SUMO 1
24.515	24.0581	24.3173	24.062	23.9382	24.0127	3	3	67	81857000	1.00067	-0.292512	Q9U5W4;A0ANZ0;A0ANY9;Q9VM69	Q9U5W4;A0ANZ0;A0ANY9;Q9VM69	nop5	CG10206	nop5
26.5242	27.0017	26.9409	27.779	26.9692	26.9717	8	8	127	638680000	0.606958	0.417674	A0T1Z5;A0T1Z4;Q9VFU8;B7Z0J2;Q95RU5	A0T1Z5;A0T1Z4;Q9VFU8;B7Z0J2;Q95RU5	yrt	CG9764	yurt
28.4765	28.2965	27.8849	28.2571	28.4861	28.8866	3	3	159	1801800000	0.566927	0.323988	A1A701	A1A701	CG34138	CG34138	-
24.0667	24.5044	24.078	24.3296	24.3316	24.2478	3	3	21	89784000	0.231736	0.0866407	Q9GPI0;A1Z6H7;Q6NP18	Q9GPI0;A1Z6H7;Q6NP18	Gp210	CG7897	Glycoprotein 210 kDa
25.1693	24.9456	25.4362	25.3163	24.9896	25.3398	2	1	58	217010000	0.0602907	0.0315367	Q960C7;A1Z729;C1C590;Q7JYX2;Q7JUS1	Q960C7;A1Z729;C1C590;Q7JYX2;Q7JUS1	CG2064	CG2064	-
25.8801	25.8477	25.848	25.8548	25.6996	25.956	3	3	228	320160000	0.104051	-0.0217679	Q8MSH0;A1Z765;D3DN02	Q8MSH0;A1Z765;D3DN02	CG12159	CG12159	-
25.2093	24.8315	23.3901	25.7145	25.3542	24.3112	7	7	223	158710000	0.394292	0.649677	Q8IGW5;A1Z7Q8;Q95SG9	Q8IGW5;A1Z7Q8;Q95SG9	alc	CG8057	alicorn
25.1653	25.3824	24.9664	25.3362	25.1032	25.0761	2	2	75	183310000	0.000903045	0.000403722	A1Z8K7	A1Z8K7	Tsp47F	CG9033	Tetraspanin 47F
25.4008	25.4488	25.7583	25.5114	25.5869	25.2482	4	4	3	211530000	0.223939	-0.0871201	A1Z8S6;Q95U25	A1Z8S6;Q95U25	pds5	CG17509	precocious dissociation of sisters 5
26.2331	26.3287	26.0949	26.4395	26.7997	26.4779	5	5	10	370230000	1.24926	0.353518	A1Z8U4;C8VV32;Q7KKI0	A1Z8U4;C8VV32;Q7KKI0	CCT5	CG8439	Chaperonin containing TCP1 subunit 5
26.3449	26.2478	26.5961	26.4379	26.4729	26.3465	9	9	65	379150000	0.0725512	0.022843	A1Z968;Q5KTT4;Q86NR8;Q0E996	A1Z968;Q5KTT4;Q86NR8;Q0E996	NAT1	CG3845	NAT1
24.1443	23.9278	23.1897	23.5163	23.5823	23.0034	3	3	44	59390000	0.492797	-0.386585	Q95TH2;A1Z971;Q8T0T5	Q95TH2;A1Z971;Q8T0T5	CG17019	CG17019	-
23.4413	22.2727	24.002	23.7825	22.6231	24.2156	2	2	19	53269000	0.162859	0.301737	A1ZAB5;Q8MQR3;A0A0B4KEX0	A1ZAB5;Q8MQR3;A0A0B4KEX0	clu	CG8443	clueless
26.811	26.2293	26.6331	26.3945	26.316	25.9861	5	5	77	400570000	0.697449	-0.325608	Q960R6;L0CRT5;L0CRT0;L0CRH5;L0CR32;L0CR28;L0CPZ9;L0CPZ4;L0CPR4;A1ZAK9;A1ZAK7;A1ZAK8;O96828	Q960R6;L0CRT5;L0CRT0;L0CRH5;L0CR32;L0CR28;L0CPZ9;L0CPZ4;L0CPR4;A1ZAK9;A1ZAK7;A1ZAK8;O96828	Psi	CG8912	P-element somatic inhibitor
24.5009	25.1109	25.9324	25.1451	26.3409	24.8567	2	2	113	195340000	0.162671	0.266143	Q8T9F0;A1ZAM0	Q8T9F0;A1ZAM0	CG6665	CG6665	-
27.1434	26.2547	26.4782	26.8315	26.2201	26.8193	8	8	10	469350000	0.00174141	-0.00178528	C7LAA5;A8E6M1;A1ZBB4;E1JGL8;Q86NY3;Q8MRW8	C7LAA5;A8E6M1;A1ZBB4;E1JGL8;Q86NY3	CG30122	CG30122	-
23.4201	22.7404	21.6991	22.8058	22.2174	22.5772	11	1	161	23547000	0.0563938	-0.0863584	A1ZBL7;E1JGM9;Q963E6;Q6NPA6;Q8IGD5;Q7K9Q9;Q8MQR8;O17048;Q9VGP9	A1ZBL7;E1JGM9;Q963E6;Q6NPA6	par-1	CG8201	par-1
25.1692	25.4088	25.2135	25.0046	25.9948	24.7679	2	2	66	220310000	0.00689408	-0.00804138	A2RVG4;E2QCY5;A4VCL1;A8JNC9	A2RVG4;E2QCY5;A4VCL1;A8JNC9	CG34342	CG34342	-
26.7603	25.7419	25.0997	26.1458	26.4499	25.9859	2	2	49	325400000	0.258823	0.326534	Q8IQZ1;A3FP35;Q86B44;X2JCE7;Q9VX03;Q1RL06;A3FP36	Q8IQZ1;A3FP35;Q86B44;X2JCE7;Q9VX03;Q1RL06;A3FP36	Gss1	CG6835	Glutathione synthetase 1
25.7957	25.7613	25.3755	25.5802	26.5972	26.4282	4	4	173	358220000	0.748224	0.557689	A4UZL5;P41043;A0A0B4KFT5	A4UZL5;P41043;A0A0B4KFT5	GstS1	CG8938	Glutathione S transferase S1
24.6541	25.1305	25.1144	24.893	25.2793	25.2432	3	3	25	148270000	0.360946	0.172167	Q8MLP1;Q7YZB2;Q59E61;A4UZU8;B7YZQ1;Q9W179;Q8MRH6;Q95U41;A8WHJ8	Q8MLP1;Q7YZB2;Q59E61;A4UZU8;B7YZQ1;Q9W179;Q8MRH6;Q95U41;A8WHJ8	Slik	CG4527	Sterile20-like kinase
28.0961	27.5248	28.05	27.7846	28.1211	27.6596	3	3	71	1086200000	0.0528267	-0.0351842	Q8SZG1;A4UZX7;Q27367	Q8SZG1;A4UZX7;Q27367	crq	CG4280	croquemort
26.8897	26.8206	27.1803	27.0534	26.601	26.7992	4	4	5	535360000	0.353857	-0.145625	A4UZZ4;Q9XTL9	A4UZZ4;Q9XTL9	GlyP	CG7254	Glycogen phosphorylase
26.0707	25.2581	25.9666	26.344	26.2719	26.0879	4	4	98	352940000	0.815701	0.469473	M9MRD7;D1Z388;A4V0D4;M9PF34;Q8IPH9-2;Q8IPH9;M9MRE3;M9MRG6;M9MRL0;Q9VLZ5;M9PB66	M9MRD7;D1Z388;A4V0D4;M9PF34;Q8IPH9-2;Q8IPH9;M9MRE3;M9MRG6;M9MRL0;Q9VLZ5;M9PB66	Slob	CG43756	Slowpoke binding protein
31.06	30.6695	30.8871	30.5361	30.664	30.5027	24	16	487	8423900000	1.16252	-0.304604	A4V0N4;Q27331;Q8T464;Q9VK47	A4V0N4;Q27331	Vha68-2	CG3762	Vacuolar H[+] ATPase 68 kDa subunit 2
28.5895	28.8517	28.811	28.4667	28.7347	28.569	13	1	291	1990700000	0.642246	-0.160562	A4V134;Q00168-3;Q00168-2;A4V133;Q00168-4;L0MNA2;L0MLP2;Q52KB0	A4V134;Q00168-3;Q00168-2;A4V133;Q00168-4;L0MNA2;L0MLP2;Q52KB0	CaMKII	CG18069	Calcium/calmodulin-dependent protein kinase II
28.7918	28.5515	28.3947	28.6791	28.4485	28.6412	10	10	241	1719500000	0.0253755	0.0102863	A4V303;P48605	A4V303;P48605	CCT3	CG8977	Chaperonin containing TCP1 subunit 3
25.9676	25.0386	25.6373	25.9589	25.6719	25.2679	3	3	52	264180000	0.08961	0.0850747	A4V391;P12613	A4V391;P12613	CCT1	CG5374	Chaperonin containing TCP1 subunit 1
28.3515	28.1311	27.5334	28.3857	28.1517	27.9952	8	6	203	1583100000	0.253725	0.172187	C8VV67;A4V3J6;A4V3J5;E6PBW8;E8NH29;P07909-3;P07909-4;P07909-2;P07909;P48810-2	C8VV67;A4V3J6;A4V3J5;E6PBW8;E8NH29;P07909-3;P07909-4;P07909-2;P07909	Hrb98DE	CG9983	Heterogeneous nuclear ribonucleoprotein at 98DE
25.4144	24.9193	25.572	25.9968	26.23	25.1698	13	4	305	334580000	0.588633	0.496968	A4V3Q6;P05303	A4V3Q6;P05303	eEF1α2	CG1873	eukaryotic translation elongation factor 1 alpha 2
23.5391	23.9728	23.7982	22.779	23.9217	24.0007	2	2	27	58625000	0.187086	-0.202895	A4V4A1;Q960Z0	A4V4A1;Q960Z0	Klp10A	CG1453	Kinesin-like protein at 10A
27.8202	27.7962	27.3285	27.3761	27.3289	27.2975	8	8	205	1005400000	0.906844	-0.314137	A4V4F2;M9PHT0;F2FB46;M9PJN2;M9PHL7;O61492-3;O61492-2;O61492;E1JJL2;C9QP31;O61492-4	A4V4F2;M9PHT0;F2FB46;M9PJN2;M9PHL7;O61492-3;O61492-2;O61492;E1JJL2;C9QP31;O61492-4	Flo2	CG32593	Flotillin 2
28.6181	28.3759	28.4544	29.0419	28.9028	28.5905	17	17	208	1840700000	1.12585	0.362301	A4V4J0;M9PJN9;E1JJA5;A4V4I8;X2JE15;E1JJA4;M9PHQ0;P27619-2;P27619;F6J732;E8NH48;F6J774	A4V4J0;M9PJN9;E1JJA5;A4V4I8;X2JE15;E1JJA4;M9PHQ0;P27619-2;P27619;F6J732	shi	CG18102	shibire
26.8185	26.4173	26.203	26.3202	26.3822	26.4851	3	3	54	379610000	0.169563	-0.0837975	E8NH77;E6PBX0;X2JLF7;E8NH86;A4V4T4;F2FB48;Q24246-4;Q24246-3;Q24246-10;Q24246-2;Q24246-9;Q24246-8;Q24246-6;Q24246-5;Q24246-7;Q24246-12;Q24246;M9NE47;X2JCR4;F0JAG7;Q9W5W4;O96509;Q8IRZ3;X2JCQ7;Q7KWG3;T2FGB0;Q5BHW5;E6PBX8;B5RJJ8;Q8MSA9	E8NH77;E6PBX0;X2JLF7;E8NH86;A4V4T4;F2FB48;Q24246-4;Q24246-3;Q24246-10;Q24246-2;Q24246-9;Q24246-8;Q24246-6;Q24246-5;Q24246-7;Q24246-12;Q24246;M9NE47;X2JCR4;F0JAG7;Q9W5W4;O96509;Q8IRZ3;X2JCQ7;Q7KWG3;T2FGB0;Q5BHW5;E6PBX8;B5RJJ8	sw	CG18000	short wing
25.2555	24.4164	24.5962	24.9719	23.4609	24.1733	6	6	133	167560000	0.475359	-0.553961	Q0GA05;Q0GA02;A5YVH6;O44384;P10405;D7QZ99;D7QZ97;D7QZ96;D7QZ94;D7QZ91;D7QZ90;D7QZ89;D7QZ88;D7QZ86;D7QZ85;D7QZ84;D7QZ83;D7QZ79;D7QZ76;D7QZ93	Q0GA05;Q0GA02;A5YVH6;O44384;P10405	gypsy\gag	-	gypsy element gag
24.3923	24.296	24.107	23.8063	24.6791	24.7003	16	1	305	90162000	0.159458	0.130152	A8DYI9;A1A6W0	A8DYI9	CG15118	CG15118	-
26.7806	27.4189	26.892	27.1722	26.5193	27.1072	6	6	62	580050000	0.124854	-0.0976143	Q8IG91;L0MLL1;Q8IMA6;Q7KQN3;A8DZ26;Q6NNZ1;Q8T0G2;Q8IMA3;Q8IMA5;Q8IMA7;Q8SXV3	Q8IG91;L0MLL1;Q8IMA6;Q7KQN3;A8DZ26;Q6NNZ1	anne	CG32000	anne boleyn
27.0312	27.2376	27.2639	27.2866	27.4258	27.248	7	7	54	695220000	0.713518	0.142523	O61380;A8DZ29;Q7YU50	O61380;A8DZ29;Q7YU50	eIF4G1	CG10811	eukaryotic translation initiation factor 4G1
32.2144	32.3556	32.1713	31.9812	32.1767	31.7587	12	12	217	24234000000	0.968407	-0.274887	D6QLX6;A8E1U1;P10090;D3DMD3	D6QLX6;A8E1U1;P10090;D3DMD3	w	CG2759	white
23.0483	22.615	21.362	21.2902	19.503	23.57	2	2	31	24088000	0.278533	-0.887365	Q8IMC5;L0MLN1;L0MLK2;L0MPN7;L0MN72;Q8IMC6;A8E766;L0MPX5;Q9V4D6;Q4V5D7	Q8IMC5;L0MLN1;L0MLK2;L0MPN7;L0MN72;Q8IMC6;A8E766;L0MPX5;Q9V4D6;Q4V5D7	Asator	CG11533	Asator
25.8682	26.3597	26.033	26.0126	25.9145	25.7077	2	2	106	322560000	0.541914	-0.208684	A8E774;P25007;F6J7B3	A8E774;P25007;F6J7B3	Cyp1	CG9916	Cyclophilin 1
25.447	25.3803	25.6433	25.6343	25.5357	25.7176	3	3	177	270120000	0.664117	0.138983	Q8T046;O18336;A8E777;Q86BK8	Q8T046;O18336;A8E777;Q86BK8	Rab14	CG4212	Rab14
32.5156	32.5284	32.4429	32.58	32.604	32.4726	113	65	32	26947000000	0.512257	0.0565516	Q7KV70;M9PBL6;A8JNJ6;Q9VZQ3;Q7KV69;Q8MRH2;Q23980;Q7KQ57	Q7KV70;M9PBL6;A8JNJ6;Q9VZQ3;Q7KV69	kst	CG12008	karst
25.8914	25.9747	25.8876	25.8026	25.7858	26.1487	10	10	106	283480000	0.0151044	-0.00554657	M9PBN6;M9PE93;M9PHB1;A8JNK1;Q8IRC1;F2FB68;E6PBW7;Q9VZI0;Q9I7T2;Q8IRC0;M9PEK8;Q8IRB9	M9PBN6;M9PE93;M9PHB1;A8JNK1;Q8IRC1;F2FB68;E6PBW7;Q9VZI0;Q9I7T2;Q8IRC0;M9PEK8;Q8IRB9	ens	CG14998	ensconsin
25.6951	25.4123	25.4212	25.2428	24.9195	25.478	8	8	173	189670000	0.726498	-0.296111	M9PBP3;M9PE52;M9NE16;M9NF07;M9NF10;M9NDH6;Q9VZD7;Q8SYR8;M9ND42;M9ND44;A8JNK4;D5SHU5;C6SV38	M9PBP3;M9PE52;M9NE16;M9NF07;M9NF10;M9NDH6;Q9VZD7;Q8SYR8;M9ND42;M9ND44;A8JNK4;D5SHU5;C6SV38	Cip4	CG15015	Cdc42-interacting protein 4
24.8142	25.5607	25.6814	26.6986	25.6625	26.1124	8	8	39	257640000	0.931412	0.805747	Q7KU95;A8JNM4;X2JGD3;Q7KU92;A8JNM7;A8JNM6;M9MRR4;M9MS19;X2JC49;A8JNM5;M9MRX1;M9MSK6;M9PEN3;M9MRS5;X2JCM1;M9MRX4;Q8SWY2;Q9NCP8;M9PHP8;Q7KIS5	Q7KU95;A8JNM4;X2JGD3;Q7KU92;A8JNM7;A8JNM6;M9MRR4;M9MS19;X2JC49;A8JNM5;M9MRX1;M9MSK6;M9PEN3;M9MRS5;X2JCM1;M9MRX4	Ank2	CG42734	Ankyrin 2
30.2253	30.1728	29.67	30.6119	30.5352	30.4088	17	17	355	7276200000	1.24757	0.495935	A8JNP2;P48610-3;P48610-2;A8JNP1;P48610;P48610-4;A2VEU1	A8JNP2;P48610-3;P48610-2;A8JNP1;P48610;P48610-4	Argk	CG32031	Arginine kinase
25.8498	25.3391	25.3586	25.2034	26.1411	25.6427	2	2	92	279520000	0.174476	0.146524	B7Z0G0;A8JNQ0;A8JNQ1;Q9VT70	B7Z0G0;A8JNQ0;A8JNQ1;Q9VT70	nudE	CG8104	nudE
29.3014	29.2227	28.8615	29.2469	29.124	29.0161	11	11	18	2543900000	0.000990296	0.000458399	A8JQV2;A0A0B4KFF3;Q86PA0;A8JQV3;A0A0C4DHE0;A0A0C4DHA8;Q1RKY2;E1JJ81	A8JQV2;A0A0B4KFF3;Q86PA0;A8JQV3;A0A0C4DHE0;A0A0C4DHA8	CG17816	CG17816	-
27.9198	27.5684	27.6705	27.9128	27.3078	27.9399	13	2	127	980970000	0.000851687	0.000603994	A8JQV8;A0A0B4K6C7;Q7K4E2;F3YDB8	A8JQV8;A0A0B4K6C7;Q7K4E2	pyd	CG43140	polychaetoid
27.0744	27.0475	26.6524	27.0626	26.8294	27.2113	8	2	62	561620000	0.246558	0.109685	A8JR82;E2QD55;A8JR81;E2QD56;E1JIT7	A8JR82;E2QD55;A8JR81;E2QD56;E1JIT7	Efa6	CG31158	Exchange factor for Arf 6
26.5634	25.7439	26.6751	27.2741	26.7719	26.8457	6	6	198	480550000	0.891736	0.636438	A8JR89;O77237	A8JR89;O77237	Pli	CG5212	Pellino
25.2969	26.306	26.5963	25.1692	24.8918	25.9102	4	4	29	263720000	0.678328	-0.742694	X2JIM3;X2JCS0;Q9W406;A8JUZ7	X2JIM3;X2JCS0;Q9W406;A8JUZ7	CG15894	CG15894	-
28.8166	28.8487	28.9067	28.5798	28.933	28.8255	13	4	62	2192600000	0.292561	-0.0779082	M9PH75;X2JEC4;A8JUZ9;M9MS17;M9PH82;A8JUZ8;M9PJ82;E2QD99;X2JIN0;M9MSA5;X2JDY1;A8JV00;M9PGT0;M9PDW8;M9PDW3;M9PJ79;A8JV02;M9PGI5	M9PH75;X2JEC4;A8JUZ9;M9MS17;M9PH82;A8JUZ8;M9PJ82;E2QD99;X2JIN0;M9MSA5;X2JDY1;A8JV00;M9PGT0;M9PDW8;M9PDW3;M9PJ79;A8JV02	CG34417	CG34417	-
24.1956	23.7615	25.0161	24.5098	24.8128	24.0061	3	3	55	102240000	0.0971675	0.118497	A8Y596;E8NHS9;A8Y5A0;Q7PLC6;A8Y599;Q9Y093;Q7PLC7;Q32KF3;Q58CK4;A8Y5A1;Q7PLC5	A8Y596;E8NHS9;A8Y5A0;Q7PLC6;A8Y599;Q9Y093;Q7PLC7;Q32KF3	Gfat1	CG12449	Glutamine:fructose-6-phosphate aminotransferase 1
25.3028	25.4647	25.0998	25.0783	25.245	25.1773	4	4	98	181980000	0.453672	-0.122267	Q9VWV6;O97355;A9UNH0;F6J843;F6J836;F6J874;F6J873;F6J859;F6J842	Q9VWV6;O97355;A9UNH0;F6J843;F6J836	Tsf1	CG6186	Transferrin 1
25.4423	24.841	25.2792	25.5255	25.3029	24.9078	3	3	25	172340000	0.0802462	0.0579084	Q8SXM3;D0Z769;A9UNH9;P04052	Q8SXM3;D0Z769;A9UNH9;P04052	RpII215	CG1554	RNA polymerase II 215kD subunit
30.9101	30.5876	30.5965	30.2457	30.5588	30.1597	15	15	367	7926100000	1.09919	-0.376626	Q59E23;M9PBV1;C0IN41;B0LQU2;P17276;E8NH57	Q59E23;M9PBV1;C0IN41;B0LQU2;P17276	Hn	CG7399	Henna
25.6167	24.6359	24.9345	25.2488	26.0794	25.3479	6	6	87	187670000	0.563695	0.496316	Q9VIV2;B1NLF4;B1NLF3;M9PDF2	Q9VIV2;B1NLF4;B1NLF3;M9PDF2	swm	CG10084	second mitotic wave missing
28.0764	28.3385	28.5755	28.3646	28.3928	28.2795	8	3	109	1520500000	0.0354752	0.0155226	E1JJE6;B3DNA0;M9PDU2;M9PGH2;M9PGQ4;M9PJ56	E1JJE6;B3DNA0;M9PDU2;M9PGH2;M9PGQ4;M9PJ56	OtopLa	CG42492	Otopetrin-like a
30.3225	30.6524	29.9261	30.6454	30.5349	30.5575	11	11	408	7678500000	0.585266	0.278932	B5RIR1;Q24046	B5RIR1;Q24046	nrv1	CG9258	nervana 1
25.6532	25.8112	25.3975	26.5514	25.1145	25.8141	2	2	54	310550000	0.181581	0.206033	B5RIU6;Q8T390	B5RIU6;Q8T390	EndoA	CG14296	Endophilin A
24.789	25.138	25.0421	25.1712	25.3151	22.5186	2	2	49	147070000	0.289158	-0.654711	Q8IMJ0;Q8IGI8;B5RJE5;Q0KHY8	Q8IMJ0;Q8IGI8;B5RJE5;Q0KHY8	CG31030	CG31030	-
29.2852	29.1056	28.9627	29.0491	28.5418	28.1164	6	6	277	2835400000	0.896914	-0.548694	B6IDQ5;M9PED6;Q9VRJ9	B6IDQ5;M9PED6;Q9VRJ9	CG4603	CG4603	-
26.7688	25.9369	25.9382	26.9512	26.4624	27.1774	6	6	119	470010000	0.867044	0.649041	B6IDW0;Q7KTG4;Q9VLB3;Q8IH70	B6IDW0;Q7KTG4;Q9VLB3;Q8IH70	Oatp30B	CG3811	Organic anion transporting polypeptide 30B
25.2311	24.6194	24.1988	22.4864	25.0612	26.0451	2	2	18	155570000	0.0472772	-0.152225	B6V6Z8	B6V6Z8	-	-	Polyprotein
30.1883	29.9038	29.8066	30.0349	29.914	29.8621	15	15	261	4507400000	0.0824879	-0.029253	B7FNJ7;Q960X8;C9QP23;Q960X8-2	B7FNJ7;Q960X8;C9QP23;Q960X8-2	Hrs	CG2903	Hepatocyte growth factor regulated tyrosine kinase substrate
25.9574	25.5143	25.5267	25.1186	25.2047	25.4007	2	2	123	250440000	1.18954	-0.424826	B7YZR7;E1JGK5;Q9V895;Q9V895-2	B7YZR7;E1JGK5;Q9V895;Q9V895-2	Mapmodulin	CG5784	Mapmodulin
24.7727	24.3288	24.1151	24.5588	24.013	24.0337	2	2	16	93178000	0.316435	-0.203679	E1JHK0;M9PG37;Q7KT48;B7YZW8;E1JHJ9;Q9VJE5-3;Q9VJE5-2;Q9VJE5;G7H861;M9PBC9;E6PBX3;M9PDB4;X2JAQ4;Q0E8Q0;Q0E8Q1;B7YZW7	E1JHK0;M9PG37;Q7KT48;B7YZW8;E1JHJ9;Q9VJE5-3;Q9VJE5-2;Q9VJE5;G7H861;M9PBC9;E6PBX3;M9PDB4;X2JAQ4;Q0E8Q0;Q0E8Q1;B7YZW7	CLIP-190	CG5020	Cytoplasmic linker protein 190
30.0643	29.935	30.107	30.0309	30.1992	30.0053	20	20	174	5127200000	0.208763	0.043045	B7YZY9;Q9Y0H4	B7YZY9;Q9Y0H4	Su(dx)	CG4244	Suppressor of deltex
31.6963	32.179	31.8362	31.4668	31.4147	31.6571	62	62	321	15834000000	1.14051	-0.390969	Q9VQL7;B7Z001;B6IDT3;Q7KML1;Q9VQL6;M9PB21;Q8MR70	Q9VQL7;B7Z001;B6IDT3	FASN1	CG3523	Fatty acid synthase 1
27.4155	26.8495	27.4548	26.9738	27.1834	27.3535	3	3	19	730790000	0.112735	-0.069739	Q9Y1L3;Q9VPL6;M9NEL3;M9NDB7;Q9VPL9;M9NCY5;B7Z002	Q9Y1L3;Q9VPL6;M9NEL3;M9NDB7;Q9VPL9;M9NCY5;B7Z002	kis	CG3696	kismet
27.2518	27.2258	26.8411	26.8461	26.5086	26.3487	3	3	61	537560000	1.27675	-0.53842	B7Z031;Q8SXU4	B7Z031;Q8SXU4	pes	CG7228	peste
27.4343	27.5255	27.2615	27.4924	27.1155	26.866	4	4	79	906500000	0.558335	-0.249116	B7Z090;M9PFS2;M9PG70;O02194-3;O02194-2;O02194	B7Z090;M9PFS2;M9PG70;O02194-3;O02194-2;O02194	Psn	CG18803	Presenilin
29.8157	29.6382	29.2317	29.7953	30.0411	29.7181	13	13	358	4697200000	0.661298	0.289633	Q7KUB0;Q8IQA7;Q9VSI6;Q7KUB1;B7Z0E0;C8VV61	Q7KUB0;Q8IQA7;Q9VSI6;Q7KUB1;B7Z0E0;C8VV61	Idh	CG7176	Isocitrate dehydrogenase
27.3419	27.4334	27.6499	27.1352	26.9665	27.7318	6	6	276	903340000	0.324844	-0.19726	O18335;B8A3X3;Q8IGH2	O18335;B8A3X3;Q8IGH2	Rab11	CG5771	Rab11
24.8578	25.0142	24.4727	24.8489	24.9667	25.187	2	2	44	132410000	0.508196	0.219325	Q8IRH4;B8A420;I0B1P6;D3DMI1;Q9W0G1-3;Q9W0G1-2;Q9W0G1	Q8IRH4;B8A420;I0B1P6;D3DMI1;Q9W0G1-3;Q9W0G1-2;Q9W0G1	Ptp61F	CG9181	Protein tyrosine phosphatase 61F
24.2463	24.6228	24.3882	24.3084	24.0975	24.1954	2	2	51	93244000	0.805503	-0.218717	C0MJE4;Q24572;E1JIL4	C0MJE4;Q24572;E1JIL4	Caf1-55	CG4236	Chromatin assembly factor 1, p55 subunit
27.9216	27.613	27.8661	27.654	27.7384	27.8403	6	6	98	1002200000	0.19714	-0.0559851	C0PTW6;X2JCI0;M9PJ19;M9PGF6;X2JAF4;P34082;P34082-3;P34082-2;B5RJI6	C0PTW6;X2JCI0;M9PJ19;M9PGF6;X2JAF4;P34082;P34082-3;P34082-2	Fas2	CG3665	Fasciclin 2
26.5302	26.669	26.4985	26.5773	26.0559	26.1625	5	5	114	441460000	0.832813	-0.300689	Q0KHQ6;C3KGL9;X2JED9;Q9VWH7;Q9Y1W3	Q0KHQ6;C3KGL9;X2JED9;Q9VWH7;Q9Y1W3	Pfrx	CG3400	6-phosphofructo-2-kinase
27.2302	27.2706	27.0483	27.8437	27.4168	27.2812	8	8	216	921280000	0.840074	0.330814	Q86NM8;C4IY07;Q24276	Q86NM8;C4IY07;Q24276	Cdc37	CG12019	Cdc37
29.2757	29.1523	28.7735	29.146	29.4248	29.4057	7	7	183	3355400000	0.666241	0.258353	E2QD63;Q86DS1;C4NYP8;Q8MSG4	E2QD63;Q86DS1;C4NYP8	HIP-R	CG2947	Hsc/Hsp70-interacting protein related
25.7302	25.9146	23.5567	25.9958	25.3697	21.7359	6	1	289	213230000	0.173431	-0.70004	C5WLN6;Q03751-3;Q03751-2	C5WLN6;Q03751-3;Q03751-2	Csp	CG6395	Cysteine string protein
23.8419	24.5819	22.1306	24.5805	23.549	22.9937	2	2	52	66924000	0.0774464	0.189611	Q7K549;C6SUV9	Q7K549;C6SUV9	mlt	CG12214	mulet
28.1873	27.9895	27.5756	27.3475	27.5813	27.2876	7	7	141	1250200000	1.19585	-0.511992	Q9VBS7;I0E2K0;C6TP58;Q961M0	Q9VBS7;I0E2K0;C6TP58;Q961M0	CG10550	CG10550	-
35.6679	35.4682	35.0751	34.9801	35.1645	34.9785	18	18	529	235710000000	0.916708	-0.362681	C6TP60;P48596-2;E4NKN2;P48596-3;P48596;D8FT24	C6TP60;P48596-2;E4NKN2;P48596-3;P48596;D8FT24	Pu	CG9441	Punch
28.0726	28.1723	28.3418	28.185	28.4645	28.0658	4	4	48	1632900000	0.109192	0.0428537	X2J9Z8;Q9U4H0;Q9W5E8;O77431;Q0KHX7;C7LA68;X2JHS3	X2J9Z8;Q9U4H0;Q9W5E8;O77431;Q0KHX7;C7LA68;X2JHS3	CG13366	CG13366	-
36.3452	36.1974	36.0671	36.2177	36.2771	36.2532	56	47	674	386150000000	0.218468	0.0460943	C7LA75;P11147;Q7JQR9	C7LA75;P11147	Hsc70-4	CG4264	Heat shock protein cognate 4
24.0228	24.4562	24.4561	24.2615	23.1778	22.9118	2	2	136	77472000	0.919985	-0.861342	Q95T09;Q9VVG3;Q8IQQ6;C7LAC7;Q8IQQ7;C7LA83;Q9U975	Q95T09;Q9VVG3;Q8IQQ6;C7LAC7;Q8IQQ7;C7LA83;Q9U975	blot	CG3897	bloated tubules
28.4621	28.6894	28.3872	28.575	28.4711	28.2874	13	7	164	1679800000	0.21464	-0.0683842	Q9VGZ3;Q9NFX2;C7LA95;O76935;B5T1X5;B5T1X0	Q9VGZ3;Q9NFX2;C7LA95;O76935	Irp-1B	CG6342	Iron regulatory protein 1B
28.0982	28.006	28.1525	28.1966	28.1856	28.3986	8	8	16	1311200000	1.0073	0.174696	C8VV03;Q7KRW8-3;Q7KRW8-2;Q7KRW8	C8VV03;Q7KRW8-3;Q7KRW8-2;Q7KRW8	CG1646	CG1646	-
30.996	30.8343	30.3708	30.5032	30.4035	30.4594	23	23	626	8629100000	0.665466	-0.278261	C8VV14;F3YDA0;P07764;F3YDE2;F3YDB5;A4V3G1;P07764-3;P07764-2;Q86NZ4	C8VV14;F3YDA0;P07764;F3YDE2;F3YDB5;A4V3G1;P07764-3;P07764-2	Ald1	CG6058	Aldolase 1
24.5196	24.2623	24.0022	24.3877	23.9837	24.5121	2	2	61	99608000	0.0521128	0.0330989	Q95SN6;Q9VG39;C8VV48	Q95SN6;Q9VG39;C8VV48	kar	CG12286	karmoisin
26.7665	26.3713	26.1321	26.4454	26.6764	26.125	5	5	113	386270000	0.0103377	-0.00766945	Q961R8;Q9VUK8;C9QP25	Q961R8;Q9VUK8;C9QP25	GlyRS	CG6778	Glycyl-tRNA synthetase
26.3439	26.8646	26.3743	26.7706	26.7129	26.24	3	3	108	490910000	0.0688269	0.0469151	M9MS72;M9MS37;H1UUF3;M9MRY3;M9MS76;C9QP41;Q9VPA7;P16905-3;P16905-4;P16905-2;P16905	M9MS72;M9MS37;H1UUF3;M9MRY3;M9MS76;C9QP41;Q9VPA7;P16905-3;P16905-4;P16905-2;P16905	Pka-R1	CG42341	Protein kinase, cAMP-dependent, regulatory subunit type 1
27.3762	26.768	26.6751	26.8931	26.5493	26.5472	6	6	11	515490000	0.484867	-0.276567	Q9VW48;Q961A8;Q7KUT8;Q8IQV1;C9QP52	Q9VW48;Q961A8;Q7KUT8;Q8IQV1;C9QP52	Papss	CG8363	PAPS synthetase
25.6374	25.5181	25.7493	25.3165	24.6191	25.5178	3	3	5	201380000	0.797326	-0.483796	Q8IQN2;Q8MQK2;Q9VUY1;C9QP60	Q8IQN2;Q8MQK2;Q9VUY1;C9QP60	ClC-c	CG5284	Chloride channel-c
23.3853	23.8579	23.4761	23.8701	23.4635	23.5453	2	2	41	58922000	0.100119	0.0532106	Q9VVC8;Q8IHE7;C9QPB0	Q9VVC8;Q8IHE7;C9QPB0	CG6664	CG6664	-
28.2527	27.7453	27.9605	27.0621	27.5302	27.621	9	9	176	1032100000	1.20345	-0.581724	C9QPG6;Q9V776	C9QPG6;Q9V776	Cyp317a1	CG17453	Cyp317a1
29.513	29.1997	28.912	28.6542	29.0131	28.796	9	9	216	2833000000	0.891139	-0.387165	Q961H6;Q9VM10;C9QPI3	Q961H6;Q9VM10;C9QPI3	santa-maria	CG12789	scavenger receptor acting in neural tissue and majority of rhodopsin is absent
26.8567	26.8643	25.7243	26.4361	26.2713	26.1278	5	5	152	503740000	0.201501	-0.203387	O96607;Q9VM94;M9PB54;M9PEX1;C9QPJ7;Q0E8S7;E8NH56	O96607;Q9VM94;M9PB54;M9PEX1;C9QPJ7;Q0E8S7;E8NH56	homer	CG11324	homer
30.7256	30.3267	30.0927	30.7179	30.6964	30.6035	9	4	357	8806700000	0.706112	0.290957	M9PG83;D0IQJ8;Q03751	M9PG83;D0IQJ8;Q03751	Csp	CG6395	Cysteine string protein
26.0907	26.5725	26.0579	26.3762	26.0876	25.7455	5	5	137	420340000	0.277885	-0.170609	M9PD27;D1Z373;Q9VPH7;M9PFR9	M9PD27;D1Z373;Q9VPH7;M9PFR9	eRF1	CG5605	eukaryotic translation release factor 1
29.4319	29.4178	29.1084	29.0658	29.2066	29.1263	8	8	261	2852000000	0.757605	-0.186454	X2JB48;D1Z385;Q26365-2;Q26365;O62526	X2JB48;D1Z385;Q26365-2;Q26365	sesB	CG16944	stress-sensitive B
25.4796	25.5267	22.9186	25.3141	24.966	25.5938	2	2	214	199850000	0.299679	0.649698	M9NHC5;D2NUF4;Q9VWG1;Q8IQW5	M9NHC5;D2NUF4;Q9VWG1;Q8IQW5	CG14207	CG14207	-
28.3364	28.4778	27.9181	28.0246	28.0828	28.0905	5	5	296	1692100000	0.453193	-0.1781	Q9XYZ9;D2NUG2	Q9XYZ9;D2NUG2	GstE12	CG16936	Glutathione S transferase E12
28.5359	28.8254	28.3882	28.5163	28.0781	28.3663	8	8	306	1953600000	0.654778	-0.262962	Q7JZD3;D3DMK3;D6W4V6;Q9XZ57;Q6NNE2;A1Z6P3;D5SHT9	Q7JZD3;D3DMK3;D6W4V6;Q9XZ57	Eb1	CG3265	Eb1
26.2661	25.8488	26.4365	26.8839	25.9399	23.4485	3	3	7	316490000	0.296399	-0.75973	Q8SX89;D3DML4	Q8SX89;D3DML4	kuk	CG5175	kugelkern
28.0677	28.4013	28.0812	28.3288	28.1467	27.9532	11	2	248	1322100000	0.0941391	-0.0405318	D3DML9;D3DMM7;M9NE94;M9NDQ8	D3DML9;D3DMM7;M9NE94;M9NDQ8	nuf	CG33991	nuclear fallout
24.1091	25.7815	24.8628	26.0824	25.6557	25.5823	3	3	93	246400000	0.776085	0.855645	X2JEX8;D3DMQ1;P06607	X2JEX8;D3DMQ1;P06607	Yp3	CG11129	Yolk protein 3
24.9369	25.2528	24.0547	25.8005	24.9523	21.4941	3	3	62	145580000	0.186279	-0.66586	D3DMV8;M9NDR2;M9PDL9;M9PDB8;P16568	D3DMV8;M9NDR2;M9PDL9;M9PDB8;P16568	BicD	CG6605	Bicaudal D
27.0198	26.5041	26.3588	26.5679	26.113	26.1207	2	2	236	469870000	0.649917	-0.36035	D3DMZ9;Q9V429-2;Q9V429	D3DMZ9;Q9V429-2;Q9V429	Trx-2	CG31884	thioredoxin-2
28.0419	27.5265	27.984	27.9568	28.0807	28.1255	10	10	77	1166600000	0.524536	0.203542	M9PC65;Q8IPL3;D3PFH0;M9PC10;M9PB37;M9PEM2;A8E6Q7	M9PC65;Q8IPL3;D3PFH0;M9PC10;M9PB37;M9PEM2	CG34126	CG34126	-
23.9866	22.7116	21.6006	23.3002	23.1798	23.3198	2	2	49	42940000	0.293339	0.500338	M9ZYW3;D9PTS4;P40417-1;P40417-2;P40417	M9ZYW3;D9PTS4;P40417-1;P40417-2;P40417	rl	CG12559	rolled
29.6229	29.6218	29.3548	29.3781	29.1477	29.165	5	4	213	3412900000	1.2275	-0.302903	E1JGK7;Q7KRI2;Q9VD05;A0AVX5;A0AVX3	E1JGK7;Q7KRI2	lolal	CG5738	lola like
28.6627	28.3242	28.4289	28.4014	28.1994	28.4759	12	2	153	1597000000	0.363768	-0.113047	Q95U75;E1JGN0;Q9V8V8;A1ZBL5;Q7YU80;Q963E5;A1ZBL9;Q9V8V7	Q95U75;E1JGN0;Q9V8V8;A1ZBL5;Q7YU80;Q963E5;A1ZBL9	par-1	CG8201	par-1
26.2814	25.9126	26.2144	26.0127	26.0244	25.8107	4	4	8	303210000	0.633591	-0.1869	E1JGX2;P32865	E1JGX2;P32865	Gprk1	CG40129	G protein-coupled receptor kinase 1
25.4764	25.5237	25.7525	25.5044	25.0222	25.5581	4	4	137	256850000	0.512203	-0.222644	L0CQ56;L0CRN5;L0CRY8;L0CRY2;L0CQ61;L0CRN0;L0CR94;L0CPX5;E1JHA4;P48809	L0CQ56;L0CRN5;L0CRY8;L0CRY2;L0CQ61;L0CRN0;L0CR94;L0CPX5;E1JHA4;P48809	Hrb27C	CG10377	Heterogeneous nuclear ribonucleoprotein at 27C
28.2807	27.0703	28.2941	29.0132	28.9102	28.583	2	2	559	1862300000	1.05208	0.953753	G4LU68;E1JHC4;E1JHC3;X2JDM7;Q9NFZ3	G4LU68;E1JHC4;E1JHC3;X2JDM7;Q9NFZ3	Ggamma30A	CG3694	G protein subunit gamma at 30A
28.2411	28.1633	28.3175	27.9946	28.0885	28.2314	10	1	237	1346400000	0.762202	-0.135819	Q5BHX9;E1JHK9	Q5BHX9;E1JHK9	CG10283	CG10283	-
25.148	25.0761	26.241	25.2864	24.3701	25.6091	3	3	41	199900000	0.30825	-0.399836	E1JHX5;Q7K0L4	E1JHX5;Q7K0L4	CG7611	CG7611	-
25.9884	25.79	26.4047	26.6238	26.1053	26.5169	4	4	28	374380000	0.668463	0.354301	M9NDT7;M9NG14;M9PI84;M9PCU3;M9NEC1;M9PFS5;E1JI13;P98081-2;P98081;C5WLS8;F3YDL8	M9NDT7;M9NG14;M9PI84;M9PCU3;M9NEC1;M9PFS5;E1JI13;P98081-2;P98081;C5WLS8	Dab	CG9695	Disabled
22.7587	22.3461	23.3174	21.5254	22.9994	23.3951	2	2	22	22817000	0.0942443	-0.167468	E1JI64;M9PEG9;M9PEQ0;M9PHR0;M9PEH2;M9PEX9;E1JI66;M9PBV5;Q9GQF1-2;Q9GQF1	E1JI64;M9PEG9;M9PEQ0;M9PHR0;M9PEH2;M9PEX9;E1JI66;M9PBV5;Q9GQF1-2;Q9GQF1	syd	CG8110	sunday driver
27.8544	28.5111	28.3093	27.8807	27.9397	27.3157	2	2	108	1252600000	0.857578	-0.512857	E1JIE5;Q9VS49	E1JIE5;Q9VS49	CG43781	CG43781	-
29.1181	29.368	28.8461	28.9405	29.0536	28.7766	14	14	341	3255900000	0.475322	-0.187161	E1JIJ5;P31409	E1JIJ5;P31409	Vha55	CG17369	Vacuolar H[+]-ATPase 55kD subunit
24.7291	25.8148	24.2139	24.2244	23.9722	23.5946	3	1	86	131850000	0.912254	-0.988871	E1JIK0;P48810	E1JIK0;P48810	Hrb87F	CG12749	Heterogeneous nuclear ribonucleoprotein at 87F
28.9869	29.0226	29.2404	28.8561	28.7373	28.9722	20	20	115	2335800000	1.02685	-0.228103	E1JIZ1;E1JIZ0;A0A0B4K7L2;E1JIZ2;A0A0B4K6M4;A0A0B4K7W1;Q7KRY7;Q7KRY7-10;Q7KRY7-9;U3RC96;A0A0B4KHY2;A0A0B4K784;A0A0B4K6I1;Q7KRY7-5;Q7KRY7-8;Q7KRY7-2;Q7KRY7-7;A0A0B4KI37;Q7KRY7-3;A0A0B4KHN3;E0R963;Q7KRY7-6;Q7KRY7-4;B3DNL4;Q1WWG0	E1JIZ1;E1JIZ0;A0A0B4K7L2;E1JIZ2;A0A0B4K6M4;A0A0B4K7W1;Q7KRY7;Q7KRY7-10;Q7KRY7-9;U3RC96;A0A0B4KHY2;A0A0B4K784;A0A0B4K6I1;Q7KRY7-5;Q7KRY7-8;Q7KRY7-2;Q7KRY7-7;A0A0B4KI37;Q7KRY7-3;A0A0B4KHN3	scrib	CG43398	scribble
27.9961	28.2135	27.6438	28.3571	28.4422	27.8021	7	2	545	1383200000	0.405954	0.249297	E1JJ33;E1JJ35;E1JJ32;Q8IPM8;Q8IPM8-5;Q8IPM8-7;Q8IPM8-8;Q8IPM8-4;A0A0B4KG19;Q8IPM8-2;D5AEK0	E1JJ33;E1JJ35;E1JJ32;Q8IPM8;Q8IPM8-5;Q8IPM8-7;Q8IPM8-8	cpx	CG32490	complexin
22.5418	22.8395	22.8322	23.0862	22.9322	23.2903	7	2	532	38104000	1.20232	0.365038	E1JJ37;Q8IPM8-3	E1JJ37;Q8IPM8-3	cpx	CG32490	complexin
25.6384	26.5491	25.639	25.4072	26.1098	26.0861	2	2	145	345720000	0.0682351	-0.0744451	E1JJ73;O97067	E1JJ73;O97067	CG1307	CG1307	-
27.8564	27.6558	27.8539	28.0173	27.7989	28.1176	15	15	6	1089400000	0.755038	0.189229	Q8IRV7;M9NGK3;X2JDK9;M9NDM1;Q8IRV8;M9NET2;M9NGL3;Q8IRV9;Q9W4Y4;M9NE61;X2JCE8;M9NFS1;E1JJC0;M9NDL5;M9NES6;Q9W4Y3;X2JAC7;M9NFR6;X2JE09;A0A023GRW4;M9NE56;Q8MPN3;Q9NEF9;Q9NEG0;Q8MSR5;Q9NEF8	Q8IRV7;M9NGK3;X2JDK9;M9NDM1;Q8IRV8;M9NET2;M9NGL3;Q8IRV9;Q9W4Y4;M9NE61;X2JCE8;M9NFS1;E1JJC0;M9NDL5;M9NES6;Q9W4Y3;X2JAC7;M9NFR6;X2JE09;A0A023GRW4;M9NE56;Q8MPN3;Q9NEF9	trol	CG33950	terribly reduced optic lobes
28.9522	29.2957	29.4013	29.0851	29.1535	29.2214	13	13	75	2716500000	0.168721	-0.0630856	X2JDR3;X2JDB3;E1JJC3;X2JHT7;O97394;O97394-2;C8VV85;Q7KN65	X2JDR3;X2JDB3;E1JJC3;X2JHT7;O97394;O97394-2;C8VV85	sdk	CG5227	sidekick
32.3525	32.5161	32.4851	32.2839	32.3905	32.394	36	36	33	26516000000	0.701783	-0.0951144	X2JCI4;E1JJD5;P13217-2;P13217	X2JCI4;E1JJD5;P13217-2;P13217	norpA	CG3620	no receptor potential A
32.0636	32.1176	32.0501	31.9733	32.0753	32.0783	29	29	282	20308000000	0.36106	-0.0348129	E1JJF9;E1JJF8;M9NEZ5;P20241-2;P20241;C0PTX6	E1JJF9;E1JJF8;M9NEZ5;P20241-2;P20241;C0PTX6	Nrg	CG1634	Neuroglian
30.6729	29.7808	30.9539	30.8874	30.9397	30.5659	6	6	49	8462500000	0.368989	0.328491	E1JJN1;P35128	E1JJN1;P35128	ben	CG18319	bendless
29.1516	28.0791	28.3333	29.277	29.2654	29.9621	12	12	287	2562600000	1.16049	0.98015	E2QC56;Q7K4Q5	E2QC56;Q7K4Q5	CG10417	CG10417	-
30.0652	29.9445	30.3404	30.533	30.1725	29.8932	4	4	199	5881000000	0.139913	0.0828476	E2QCP0;P84249;P02299;Q6TXQ1	E2QCP0;P84249;P02299;Q6TXQ1	His3.3A	CG5825	Histone H3.3A
28.7662	28.8555	28.6273	28.5728	27.9764	28.682	5	5	25	1969400000	0.671973	-0.339252	E2QD65;P39018	E2QD65;P39018	RpS19a	CG4464	Ribosomal protein S19a
21.7945	23.358	23.438	23.8722	23.8647	23.6218	2	2	35	50086000	0.786626	0.922742	E2QD75;Q7K4N3	E2QD75;Q7K4N3	Cbp80	CG7035	cap binding protein 80
28.2117	27.8374	28.055	28.1251	28.1052	27.9307	10	10	113	1203600000	0.0522855	0.018973	Q6NR03;Q9W3H7;Q0KHU9;X2JIZ6;Q9W3H8;Q8WRS3;Q9W3H6;Q7KVT3;M9NG38;X2JCZ1;M9PJD0;M9NEZ2;E2QD98;Q6NP43;Q8WRS2	Q6NR03;Q9W3H7;Q0KHU9;X2JIZ6;Q9W3H8;Q8WRS3;Q9W3H6;Q7KVT3;M9NG38;X2JCZ1;M9PJD0;M9NEZ2;E2QD98;Q6NP43;Q8WRS2	sdt	CG32717	stardust
31.6694	31.8176	31.8118	31.7843	31.8164	31.8418	30	1	256	17022000000	0.394903	0.0478872	E6EK15;Q9V4C7;Q59DQ0;E6EK17;Q1WWE3;Q6IIW9	E6EK15;Q9V4C7;Q59DQ0;E6EK17	PMCA	CG42314	plasma membrane calcium ATPase
22.2623	23.2045	23.1778	23.2687	22.9599	24.0377	30	1	256	37536000	0.534761	0.540541	E6EK18	E6EK18	PMCA	CG42314	plasma membrane calcium ATPase
30.8214	30.5373	30.7912	31.068	30.8282	31.0283	25	25	238	8515900000	1.03917	0.258195	Q9W0H2;E8NHA2;Q8MQN4	Q9W0H2;E8NHA2;Q8MQN4	Herc4	CG9153	HECT and RLD domain containing E3 ubiquitin ligase 4
28.717	28.631	28.5156	28.5897	28.8546	28.649	14	14	182	1938100000	0.31579	0.0765883	M9MS06;F0JAG6;M9PGA7;P18091-2;P18091-5;P18091-4;P18091-3;P18091;D3DMU2	M9MS06;F0JAG6;M9PGA7;P18091-2;P18091-5;P18091-4;P18091-3;P18091	Actn	CG4376	alpha actinin
27.3277	27.4525	26.9976	27.1288	27.4983	27.2604	5	5	126	930920000	0.074074	0.0366147	F0JAN1;Q9I7S8;A8QI10	F0JAN1;Q9I7S8	Paics	CG3989	PAICS bifunctional enzyme
26.9788	25.9454	25.6349	25.0171	25.2146	25.667	6	6	148	286810000	0.921688	-0.886798	F0JAN9;M9PEY9;M9PC96;Q9VTU3	F0JAN9;M9PEY9;M9PC96;Q9VTU3	RhoGAP68F	CG6811	Rho GTPase activating protein at 68F
30.1516	29.9932	29.5738	28.7372	29.7155	29.3381	4	4	216	4863300000	0.900351	-0.642601	M9PFH0;M9PF27;Q95SE8;F0JAQ9;Q9VU19	M9PFH0;M9PF27;Q95SE8;F0JAQ9;Q9VU19	Wbp2	CG11009	WW domain binding protein 2
27.357	27.5847	27.4649	27.3717	26.5219	25.8842	12	8	216	649290000	0.940318	-0.876283	F3YDH0;P29844;F6J5W4	F3YDH0;P29844	Hsc70-3	CG4147	Heat shock 70-kDa protein cognate 3
26.0327	26.5149	25.8712	25.4603	25.8307	25.3691	8	3	147	279080000	1.15173	-0.586239	F3YDH1;F3YDI6;Q9VG58;Q9BIS2;Q9BIR7;Q8INI8;P82910;P02825;C7LA76	F3YDH1;F3YDI6;Q9VG58;Q9BIS2;Q9BIR7;Q8INI8;P82910;P02825;C7LA76	Hsp70Bbb	CG5834	Hsp70Bbb
26.2328	26.4033	26.1642	26.1715	26.4254	26.0854	3	3	19	390640000	0.11478	-0.0393124	F6J1D0;P40423	F6J1D0;P40423	sqh	CG3595	spaghetti squash
29.4313	29.3477	28.8718	28.9656	28.921	28.8788	11	11	427	3180600000	0.772321	-0.295153	G3M3A2;Q29QY2;Q06559	G3M3A2;Q29QY2;Q06559	RpS3	CG6779	Ribosomal protein S3
25.0788	24.6109	24.8846	25.4108	24.9256	24.8455	11	1	112	142970000	0.38242	0.202562	G4LU41	G4LU41	pyd	CG43140	polychaetoid
23.7364	24.3734	23.9426	24.6955	24.264	24.464	2	2	105	85644000	0.94926	0.457037	Q95SF7;Q8IQ82;G7H836;Q8IQ80	Q95SF7;Q8IQ82;G7H836;Q8IQ80	pst	CG8588	pastrel
24.8662	23.3981	23.6896	24.682	24.4352	24.0616	3	3	28	87418000	0.350625	0.408328	Q9VXE9;Q494K8;H0RNH8;Q24098;Q8IR12	Q9VXE9;Q494K8;H0RNH8;Q24098;Q8IR12	SMC3	CG9802	Structural maintenance of chromosomes 3
25.7456	25.7816	25.9724	25.9527	26.0364	26.2293	6	6	95	265980000	1.04248	0.239614	Q9VBI4;Q7KRZ3;H1UUJ5;Q8SWU0	Q9VBI4;Q7KRZ3;H1UUJ5;Q8SWU0	Exo84	CG6095	Exocyst 84
23.0325	23.3284	23.2061	22.4569	22.438	23.3921	2	2	28	37779000	0.582999	-0.426704	H1ZYJ5;H1ZYI2;H1ZYI0;H1ZYH9;H1ZYH6;H1ZYH5;H1ZYH4;H1ZYH2;H1ZYH3;H1ZYH8;H1ZYH1;M9PCQ8;H1ZYI1;Q9XTN2	H1ZYJ5;H1ZYI2;H1ZYI0;H1ZYH9;H1ZYH6;H1ZYH5;H1ZYH4;H1ZYH2;H1ZYH3;H1ZYH8;H1ZYH1;M9PCQ8;H1ZYI1;Q9XTN2	chico	CG5686	chico
27.3155	26.9173	27.0191	27.3116	27.9083	26.4376	8	8	84	675260000	0.110296	0.135167	H5V852;M9PGC4;M9PGV7;P18431-1;B6IDN4;A4V3W2;A4V3W1;Q0KHW6;P18431-4;P18431;P18431-3;A8JUV9;E6PBX9;Q7KVY5;C0PUX5;Q6A4W6;Q6A4W4;Q6A4T7;Q6A4T5;Q6A4S5;Q6A4R8;Q6A4R5	H5V852;M9PGC4;M9PGV7;P18431-1;B6IDN4;A4V3W2;A4V3W1;Q0KHW6;P18431-4;P18431;P18431-3;A8JUV9;E6PBX9;Q7KVY5;C0PUX5	sgg	CG2621	shaggy
24.9873	25.2618	25.2516	25.2934	25.0897	24.8175	4	3	155	185600000	0.239608	-0.100054	Q8SWU9;H5V895;Q8T0U6;P48462	Q8SWU9;H5V895;Q8T0U6;P48462	flw	CG2096	flapwing
27.6932	27.2653	26.9874	26.7699	26.8397	26.5891	5	5	28	632470000	1.25164	-0.582408	H9XVL5;Q9V4A7	H9XVL5;Q9V4A7	PlexB	CG17245	Plexin B
28.6078	28.1149	27.4976	27.3382	28.0687	27.7862	7	7	165	1244300000	0.372366	-0.342407	Q9VGH2;H9ZJL9;Q6IDG7	Q9VGH2;H9ZJL9;Q6IDG7	CG6959	CG6959	-
26.1993	25.4748	25.8421	25.7106	25.44	25.8189	4	4	52	253950000	0.313419	-0.182183	I1V4Y8;Q24368	I1V4Y8;Q24368	Iswi	CG8625	Imitation SWI
26.1433	26.3936	26.6994	26.3114	26.6272	25.6316	3	3	106	366080000	0.264796	-0.222054	I1V501;Q94517	I1V501;Q94517	HDAC1	CG7471	Histone deacetylase 1
28.1752	27.9762	28.3012	28.2711	27.5746	28.0199	14	14	154	1266500000	0.363781	-0.195685	I1WYI4;P35220;G7H851;X2JBG9	I1WYI4;P35220;G7H851	alpha-Cat	CG17947	alpha Catenin
24.9298	24.8309	24.6354	24.6207	24.5179	24.4364	2	2	31	115250000	1.26393	-0.273661	Q9NGX6;Q9I7M8;Q8MSM8;L0CRJ6;L0CRJ1;L0CR51;L0CQ20;L0CPT9;L0CPT4;B6UVX9;B6UVY0;B6UVY2;B6UVY6;B6UVY5;B6UVY4;B6UVY3;B6UVY1;B6UVX8;B6UVX7;B6UVX6;B6UVX5;B6UVX4;B6UVX3;B6UVW8;L0CRV0	Q9NGX6;Q9I7M8;Q8MSM8;L0CRJ6;L0CRJ1;L0CR51;L0CQ20;L0CPT9;L0CPT4;B6UVX9;B6UVY0;B6UVY2;B6UVY6;B6UVY5;B6UVY4;B6UVY3;B6UVY1;B6UVX8;B6UVX7;B6UVX6;B6UVX5;B6UVX4;B6UVX3;B6UVW8;L0CRV0	Ku80	CG18801	Ku80
28.4286	28.1307	28.6853	28.232	28.1478	27.8504	9	9	257	1688200000	0.789717	-0.338169	X2JH42;L0MQ04;Q05825;D3DMY7;Q6W4M9;Q6W4K9;Q8IM98;Q8T4C4	X2JH42;L0MQ04;Q05825;D3DMY7;Q6W4M9;Q6W4K9	ATPsynbeta	CG11154	ATP synthase, beta subunit
25.8044	25.611	25.5204	25.7619	26.2493	25.8013	4	4	98	275610000	0.757627	0.292226	Q5LK13;L7EEU0;O61305;G7H860;L7EGI4;L7EFC0;Q5LK12;Q8SYQ3;A8Y564	Q5LK13;L7EEU0;O61305;G7H860;L7EGI4;L7EFC0;Q5LK12;Q8SYQ3	Dbp80	CG17023	Dead box protein 80
30.0767	30.072	29.4818	29.68	29.9909	29.9187	11	11	498	5535600000	0.0207806	-0.0136375	M9MRD0;P35122;M9PE40	M9MRD0;P35122;M9PE40	Uch	CG4265	Ubiquitin carboxy-terminal hydrolase
28.3039	27.714	27.884	27.9665	27.8235	27.9839	7	7	12	1132000000	0.08266	-0.0426585	X2JDP6;M9MRG2;Q8T079	X2JDP6;M9MRG2;Q8T079	Ndf	CG4747	Nucleosome-destabilizing factor
25.2987	23.3009	25.755	25.0902	24.9148	22.0021	38	3	63	122100000	0.247004	-0.782504	M9MRJ4;M9PEP8;M9MSG3;Q24259;Q86NV2	M9MRJ4;M9PEP8	Msp300	CG42768	Muscle-specific protein 300 kDa
25.8959	25.8158	25.3313	25.8927	25.584	25.9616	5	5	67	248240000	0.246811	0.131758	Q9VTH2;Q6NR26;X2J8Y9;M9PF53;M9MRS6;X2JGK1	Q9VTH2;Q6NR26;X2J8Y9;M9PF53;M9MRS6;X2JGK1	CG42671	CG42671	-
27.0869	27.1972	25.9289	27.1427	27.0615	27.2205	4	4	45	573210000	0.42192	0.403858	M9NFJ6;M9ND32;Q0E8I8;M9MRU9;M9PE38;M9MRZ7;P17970-2;P17970;A8JNI9;A4IJ73;D9PTS9	M9NFJ6;M9ND32;Q0E8I8;M9MRU9;M9PE38;M9MRZ7;P17970-2;P17970;A8JNI9	Shab	CG43128	Shaker cognate b
26.2335	27.6512	27.0351	26.4218	26.7507	26.498	5	5	329	731940000	0.420338	-0.416435	M9MSK4;M9MRR7;M9MRQ6;Q9NFP5	M9MSK4;M9MRR7;M9MRQ6;Q9NFP5	Sh3beta	CG8582	Sh3beta
26.4184	26.3731	26.6291	26.1416	26.7997	26.4948	3	3	66	417190000	0.00826288	0.00517337	M9NEX9;M9NCT0;Q0E8R8;Q9VL56;M9PD30	M9NEX9;M9NCT0;Q0E8R8;Q9VL56;M9PD30	CG5850	CG5850	-
26.4116	25.128	25.2276	26.1393	25.9369	26.1976	4	4	65	299360000	0.526293	0.502181	M9NCV1;Q9VJD3	M9NCV1;Q9VJD3	fws	CG6549	four way stop
27.6644	27.6144	27.8053	28.0704	26.7186	27.9311	8	8	108	957450000	0.100605	-0.121344	M9PDC7;O61639;Q8INU2;M9PBF6;O61618;Q1WWC9;Q9VIF7;M9ND00;Q8T068;Q494K0	M9PDC7;O61639;Q8INU2;M9PBF6;O61618;Q1WWC9;Q9VIF7;M9ND00;Q8T068;Q494K0	Dap160	CG1099	Dynamin associated protein 160
28.8388	29.3678	29.0713	29.073	28.743	29.1938	12	12	133	2483500000	0.165035	-0.0893663	M9ND57;Q9VS83;B3DNM3;M9PHN9;M9PBU3;Q9VS82;M9PEE7;B7Z0D3;B7Z0D4;Q7K3F6;Q8MQJ3;Q1WWG9	M9ND57;Q9VS83;B3DNM3;M9PHN9;M9PBU3;Q9VS82;M9PEE7;B7Z0D3;B7Z0D4;Q7K3F6;Q8MQJ3	CG7546	CG7546	-
25.5298	25.8707	25.4558	25.3249	25.3357	25.4144	4	4	82	204500000	0.930578	-0.260455	M9NDA6;Q8I7C3;M9NFH3;Q8I7C3-2	M9NDA6;Q8I7C3;M9NFH3;Q8I7C3-2	Lasp	CG3849	Lasp
27.4529	27.2925	27.2415	27.2206	27.1828	27.2828	7	7	97	695990000	0.646569	-0.100259	M9NDC3;O18388	M9NDC3;O18388	Fs(2)Ket	CG2637	Female sterile (2) Ketel
30.8729	30.8946	31.2268	30.6951	30.7971	30.9171	26	26	10	9147600000	0.674566	-0.195009	Q9VQV1;M9NDE3	Q9VQV1;M9NDE3	bark	CG3921	bark beetle
23.9969	23.6656	23.9057	23.3225	23.7624	23.0602	2	2	49	43908000	0.977285	-0.474354	Q9VLQ9;M9NDI3	Q9VLQ9;M9NDI3	Snx6	CG8282	Sorting nexin 6
27.8492	27.6508	27.5439	27.4567	27.7756	27.9043	10	10	107	947180000	0.0671682	0.0308647	M9NE66;X2J8V0;X2JCQ1;X2JC77;X2JGF9;Q9VSU8;X2JAU8;M9NFQ1;M9NF56;G2J625;F2FB98;Q9VSU9	M9NE66;X2J8V0;X2JCQ1;X2JC77;X2JGF9;Q9VSU8;X2JAU8;M9NFQ1;M9NF56;G2J625;F2FB98	nwk	CG43479	nervous wreck
28.8968	29.1858	28.675	28.962	28.7386	28.2611	3	3	285	2462300000	0.449106	-0.265274	M9NE68;P02516	M9NE68;P02516	Hsp23	CG4463	Heat shock protein 23
28.5534	28.2897	28.253	28.6586	28.5432	28.3315	9	9	162	1549700000	0.468509	0.145713	M9NEC7;M9NF11;Q9W2W9;M9NGY7;Q24052;Q9W2X0;M9PE66;M9PGS8;M9PHI0	M9NEC7;M9NF11;Q9W2W9;M9NGY7;Q24052;Q9W2X0;M9PE66;M9PGS8;M9PHI0	Hk	CG43388	Hyperkinetic
27.8642	27.638	27.4388	27.5815	27.7	27.7021	8	2	134	947350000	0.0373257	0.0142206	M9NEL1;Q9VXF1	M9NEL1;Q9VXF1	CanA-14F	CG9819	Calcineurin A at 14F
25.2058	24.9926	25.3437	25.3946	25.0532	25.1491	4	4	29	169970000	0.0432067	0.0182565	M9NEV0;Q9VMJ7	M9NEV0;Q9VMJ7	lid	CG9088	little imaginal discs
25.7261	25.5372	26.0574	26.1518	26.0459	25.5786	4	4	21	263140000	0.260117	0.151918	Q9VZ96;M9NF15;M9PBP8;M9NFN0;M9PE65;Q9XYX0	Q9VZ96;M9NF15;M9PBP8;M9NFN0;M9PE65;Q9XYX0	axo	CG43225	axotactin
29.5838	29.8738	29.8494	29.5967	29.7046	29.7765	24	24	143	3996800000	0.289829	-0.0763798	Q9VVA4;M9NFH8;M9PCU8;Q7KUQ2;Q86PB9	Q9VVA4;M9NFH8;M9PCU8	CG9674	CG9674	-
25.4795	25.0516	22.3818	22.6217	25.8453	25.2156	2	2	39	141660000	0.0645679	0.256554	M9NFP7;P16914-2;P16914;Q95TA9;E1NZB4;Q9VYI0;Q24474;Q9VQJ0;Q26293;A2RVE5;M9PBZ2	M9NFP7;P16914-2;P16914;Q95TA9;E1NZB4;Q9VYI0;Q24474;Q9VQJ0;Q26293;A2RVE5;M9PBZ2	elav	CG4262	embryonic lethal abnormal vision
29.7177	29.2901	29.3463	29.3583	29.0016	29.1044	14	14	209	2938900000	0.801949	-0.296598	M9NG39;P41073-3;P41073;D5AEL0;C0PTV1;P41073-2	M9NG39;P41073-3;P41073;D5AEL0	Pep	CG6143	Protein on ecdysone puffs
31.9452	31.8251	32.2203	31.8983	32.0003	32.3815	89	89	27	19432000000	0.197534	0.0965169	M9NGG5;Q9W596;A4IJ78;A8E6R6	M9NGG5;Q9W596	futsch	CG34387	futsch
25.326	25.6411	25.533	26.1536	25.8217	25.6627	2	2	53	283070000	1.03792	0.379302	M9PB35;P20385-2;P20385	M9PB35;P20385-2;P20385	Cf2	CG11924	Chorion factor 2
27.4757	26.863	26.7441	27.4303	27.3308	27.0183	8	8	114	656990000	0.377086	0.232216	Q7KMK9;M9PB90;Q9VKY2	Q7KMK9;M9PB90;Q9VKY2	Cand1	CG5366	Cullin-associated and neddylation-dissociated 1
34.4841	34.4271	34.4693	34.3213	34.4554	34.3423	142	142	558	103940000000	0.90328	-0.0871493	M9PBI5;P13395;M9PDQ0;M9PGV6	M9PBI5;P13395;M9PDQ0;M9PGV6	alpha-Spec	CG1977	alpha Spectrin
26.534	26.6147	26.6323	25.8084	26.4568	26.1654	7	5	33	384280000	1.11462	-0.450122	Q3KN34;Q9W053;Q7Z1Y4;Q0E8J5;Q0E8J4;M9PE03;Q0E8J3;M9PBJ1;M9PGZ6	Q3KN34;Q9W053;Q7Z1Y4;Q0E8J5;Q0E8J4;M9PE03;Q0E8J3;M9PBJ1;M9PGZ6	zormin	CG33484	zormin
24.8392	24.6805	24.9408	25.4436	24.6935	24.7145	3	3	43	132000000	0.193924	0.130383	M9PBK6;M9PDX6;M9PH44;P82295;H5V897	M9PBK6;M9PDX6;M9PH44;P82295;H5V897	prominin-like	CG7740	prominin-like
34.1284	33.7731	33.8573	33.8199	33.9621	33.9728	48	48	543	72381000000	0.00374116	-0.00134913	M9PBL3;P02828	M9PBL3;P02828	Hsp83	CG1242	Heat shock protein 83
26.1813	25.8814	24.9841	26.4426	25.8353	25.7022	8	8	2	277340000	0.296288	0.311089	M9PE73;M9PEC8;M9PBQ0;M9PEN4;M9PHG8;M9PBQ3;P37276-2;P37276;Q1EBX0	M9PE73;M9PEC8;M9PBQ0;M9PEN4;M9PHG8;M9PBQ3;P37276-2;P37276;Q1EBX0	Dhc64C	CG7507	Dynein heavy chain 64C
26.4276	25.6623	25.8957	25.3735	25.7051	25.1232	3	3	89	325040000	0.987585	-0.59461	M9PBS9;M9PEJ2;M9PHL4;M9PES8;M9PEC1;Q9VRY6	M9PBS9;M9PEJ2;M9PHL4;M9PES8;M9PEC1;Q9VRY6	CG10103	CG10103	-
26.178	26.4666	26.9316	24.6685	24.7099	27.4865	2	2	115	432530000	0.399126	-0.903739	M9PBU2;P48554;M9PBH7;P40792	M9PBU2;P48554;M9PBH7;P40792	Rac2	CG8556	Rac2
26.5323	26.7801	26.3226	26.7028	26.4448	27.214	5	5	153	595150000	0.390092	0.242226	M9PBU4;Q9VQG1	M9PBU4;Q9VQG1	Snx21	CG3077	Sorting nexin 21
31.2571	31.0532	30.8927	30.6654	30.7379	30.8664	10	10	229	10090000000	1.21079	-0.311127	M9PBU6;M9PEF2;Q9VS85;M9PEM7;A8JNM3;Q9U741;Q7KU93;Q7KU90;B3DMQ0;Q9U740;Q8T0I6	M9PBU6;M9PEF2;Q9VS85;M9PEM7;A8JNM3;Q9U741;Q7KU93;Q7KU90;B3DMQ0;Q9U740	lqf	CG8532	liquid facets
26.408	26.0701	25.9392	26.3494	25.8023	25.8584	5	5	89	311690000	0.239968	-0.135737	M9PBV6;Q9Y109	M9PBV6;Q9Y109	Nulp1	CG7927	Nuclear localized protein 1
26.2039	26.476	26.5451	26.3521	26.5876	26.0512	8	8	33	374830000	0.156176	-0.0779851	M9PEJ8;M9PBW9;Q9VSL8;M9NDM3;Q960C2;D0IQH8	M9PEJ8;M9PBW9;Q9VSL8;M9NDM3;Q960C2;D0IQH8	rhea	CG6831	rhea
26.0957	25.7698	26.2342	25.987	26.2561	26.2903	5	5	53	302960000	0.359049	0.14456	Q9VQ94;M9PC99	Q9VQ94;M9PC99	Sec24CD	CG10882	Secretory 24CD
27.6746	27.278	27.0967	27.7538	27.4119	26.5529	4	4	114	763090000	0.0999042	-0.110222	M9PFB2;M9PCB7;M9PFF9;M9PFG3;Q9VTZ0;M9PI44;M9PF14;M9PF20	M9PFB2;M9PCB7;M9PFF9;M9PFG3;Q9VTZ0;M9PI44;M9PF14;M9PF20	tral	CG10686	trailer hitch
26.7434	27.1211	26.4174	26.287	26.6209	26.439	2	2	79	570200000	0.622889	-0.311698	M9PCC1;O18640;M9PB67	M9PCC1;O18640;M9PB67	Rack1	CG7111	Receptor of activated protein kinase C 1
28.0462	27.7283	27.5528	27.4189	27.5056	27.3358	6	6	128	993530000	1.09675	-0.35568	M9PCN6;P16554-2;P16554	M9PCN6;P16554-2;P16554	numb	CG3779	numb
26.9955	26.9254	26.5406	27.3827	26.9391	26.9508	3	3	109	669090000	0.594962	0.270383	Q8IPG9;M9PCW5;Q961I4;Q7KTJ7	Q8IPG9;M9PCW5;Q961I4;Q7KTJ7	Bsg	CG31605	Basigin
25.4963	25.2206	24.9845	25.1822	25.1647	24.8892	3	3	59	167790000	0.369326	-0.155099	M9PD08;Q9VK85;P91944	M9PD08;Q9VK85;P91944	eRF3	CG6382	eukaryotic translation release factor 3
25.5176	25.3979	23.9888	23.5323	23.7027	25.523	3	3	22	132500000	0.372699	-0.71545	M9PD73;M9PDF6;Q9VIT9;Q9NFV5;M9PDR0;A0ZWP0;A0ZWN8;A0ZWN6;A0ZWN2;A0ZWN0;A0ZWM8;A0ZWM6;A0ZWM4;A0ZWM2;A0ZWN4	M9PD73;M9PDF6;Q9VIT9;Q9NFV5;M9PDR0;A0ZWP0;A0ZWN8;A0ZWN6;A0ZWN2;A0ZWN0;A0ZWM8;A0ZWM6;A0ZWM4;A0ZWM2	Tep4	CG10363	Thioester-containing protein 4
28.8374	28.5871	28.259	28.2344	28.4507	28.3169	8	8	194	1827600000	0.563748	-0.227158	Q2PDR9;M9PDB2;Q8SXI6;Q7KT16;Q8MR96;Q9VIJ4;A1XXK2;A1XXK5;A1XXK4;A1XXK1;A1XXK3;D6W4X0	Q2PDR9;M9PDB2;Q8SXI6;Q7KT16;Q8MR96;Q9VIJ4;A1XXK2;A1XXK5;A1XXK4;A1XXK1;A1XXK3;D6W4X0	vari	CG9326	varicose
27.6269	27.8089	27.2073	27.4305	27.5421	27.6501	13	13	306	1032200000	0.0118598	-0.0067927	M9PDK5;Q9V3J1-3;Q9V3J1;Q9V3J1-2	M9PDK5;Q9V3J1-3;Q9V3J1;Q9V3J1-2	VhaSFD	CG17332	Vacuolar H[+]-ATPase SFD subunit
26.9149	26.2477	27.0663	26.9274	27.1844	27.2519	11	11	82	603510000	0.63058	0.37825	M9PDQ1;P15348;Q6NR40	M9PDQ1;P15348;Q6NR40	Top2	CG10223	Topoisomerase 2
26.4178	26.0847	27.0054	25.4635	26.6327	25.7488	2	2	64	368790000	0.554234	-0.554279	Q9W441;Q8MS10;M9PDV2	Q9W441;Q8MS10;M9PDV2	Tsp5D	CG4690	Tetraspanin 5D
28.9825	28.6042	29.3138	29.3561	29.3495	29.3613	8	8	21	2790800000	0.883621	0.388826	Q9Y151;Q9W0A1;M9PDW5;M9PGU6;Q9W0A0;Q1EC80;M9NEX8;M9PBI3	Q9Y151;Q9W0A1;M9PDW5;M9PGU6;Q9W0A0;Q1EC80;M9NEX8;M9PBI3	drpr	CG2086	draper
31.5618	30.9018	30.3327	31.7531	31.3553	31.2097	7	1	147	14421000000	0.578737	0.507257	M9PDX8;Q86NM2	M9PDX8;Q86NM2	nrv3	CG8663	nervana 3
26.4594	25.5808	27.3222	25.9541	26.5055	26.5369	7	7	105	414330000	0.0801301	-0.121957	M9PEE1;P91638;Q9VS62;Q7KU82;Q8SXZ0	M9PEE1;P91638;Q9VS62;Q7KU82;Q8SXZ0	smid	CG8571	smallminded
28.7332	28.6632	28.9113	28.4542	28.4986	28.8493	7	7	154	1970900000	0.508296	-0.168525	M9PEG1	M9PEG1	CG44195	CG44195	-
29.0863	29.0426	28.9131	28.8686	28.9743	29.1212	10	10	181	2361200000	0.104246	-0.0259965	M9PEL1;Q07327	M9PEL1;Q07327	Rop	CG15811	Ras opposite
28.1478	27.7212	27.8286	27.8781	28.1289	27.7102	8	8	202	1120600000	0.0122837	0.00657082	M9PEU5;Q9VTE9	M9PEU5;Q9VTE9	APP-BP1	CG7828	beta-Amyloid precursor protein binding protein 1
34.1208	33.8883	33.9662	33.8057	33.8056	33.9031	116	4	51	71481000000	0.950402	-0.153632	M9PF16;M9PHG4	M9PF16;M9PHG4	beta-Spec	CG5870	beta Spectrin
28.7337	28.5489	28.2623	28.4271	28.6144	28.1596	11	11	236	1656300000	0.236836	-0.114568	M9PF24;P46824;M9PFG7	M9PF24;P46824;M9PFG7	Klc	CG5433	Kinesin light chain
26.3255	26.7031	26.6438	26.4889	26.2163	26.4975	4	4	108	526990000	0.451754	-0.156534	Q9VTK9;M9PI17;Q8IQF8;M9PF61	Q9VTK9;M9PI17;Q8IQF8;M9PF61	CG6084	CG6084	-
26.4458	26.0066	25.4523	26.603	25.6963	25.6039	2	2	192	349090000	0.000368789	-0.000485738	M9PF91;P61851	M9PF91;P61851	Sod1	CG11793	Superoxide dismutase 1
24.351	23.3092	24.1273	23.5999	24.6029	25.364	3	3	43	92218000	0.420655	0.593068	M9PID3;M9PG82;M9PG20;Q9VPB0;A8E748;B5X543	M9PID3;M9PG82;M9PG20;Q9VPB0	HIPP1	CG3680	HP1 and insulator partner protein 1
33.1629	32.5893	32.9622	32.5742	33.1672	32.7455	10	10	437	38946000000	0.11291	-0.0758158	M9PG40;Q8SYG3;M9PDD4;D3DME9	M9PG40;Q8SYG3;M9PDD4	CG40045	CG40045	-
27.6663	27.6158	27.1937	27.7	27.5852	26.8448	8	8	154	912760000	0.138825	-0.115266	M9PG62;P25161;B1Q010;A8E6V2	M9PG62;P25161	Rpn3	CG42641	Regulatory particle non-ATPase 3
24.3707	25.7366	24.1917	24.9918	25.9575	26.2175	4	4	161	237680000	0.711058	0.955954	M9PG76;P19889	M9PG76;P19889	RpLP0	CG7490	Ribosomal protein LP0
20.3042	21.2605	22.5091	21.8968	21.0523	19.7244	2	2	9	7747700	0.200079	-0.466752	M9PGF7;O61307;O61307-2	M9PGF7;O61307;O61307-2	Ten-m	CG5723	Tenascin major
29.8247	29.3576	29.5017	29.4532	28.8195	29.1406	12	12	181	3105700000	0.85916	-0.423543	M9PGG4;P18824-2;P18824	M9PGG4;P18824-2;P18824	arm	CG11579	armadillo
27.5259	27.1675	27.0752	27.2775	27.551	27.6585	5	5	113	772520000	0.601697	0.239465	M9PGT6;Q9W2U4;B4YWR6;B4YWR2;B4YWR1;B4YWQ9;B4YWQ7;B4YWQ6	M9PGT6;Q9W2U4	PPP4R2r	CG2890	Protein phosphatase 4 regulatory subunit 2-related protein
28.3107	28.1774	26.9871	27.3441	26.5653	27.1425	4	4	119	1041100000	0.773446	-0.807774	M9PGW0;P27716	M9PGW0;P27716	ogre	CG3039	optic ganglion reduced
25.5164	25.3475	26.3744	25.6661	25.5789	26.3199	6	6	74	256720000	0.0989307	0.108889	O16125;M9PHL6;Q9VYV8;M9PGW8;Q962F2;Q8IR86;M9PHA0	O16125;M9PHL6;Q9VYV8;M9PGW8;Q962F2;Q8IR86;M9PHA0	bif	CG1822	bifocal
28.252	28.1072	27.4758	27.5853	27.2129	27.1045	7	7	241	1235000000	1.08422	-0.644091	M9PHN8;X2JF40;Q27580	M9PHN8;X2JF40;Q27580	Ahcy	CG11654	Adenosylhomocysteinase
24.2356	24.394	24.8502	24.5178	24.3104	24.018	3	3	23	107200000	0.378318	-0.211244	Q6NR17;Q9VTY8;M9PI41	Q6NR17;Q9VTY8;M9PI41	sti	CG10522	sticky
25.8586	26.0519	26.0919	25.5913	26.0852	25.8533	5	5	15	355260000	0.42025	-0.15755	M9PI82;P91891	M9PI82;P91891	Mo25	CG4083	Mo25
27.8022	26.947	27.3804	27.0184	26.8488	26.9486	4	4	98	691140000	0.804424	-0.43797	N0A138;Q9VET1;Q9Y121	N0A138;Q9VET1;Q9Y121	CG10345	CG10345	-
23.908	24.2322	24.1497	22.5454	24.4798	24.1806	2	2	72	86439000	0.23298	-0.361393	N0A733;Q9V4S8	N0A733;Q9V4S8	CSN7	CG2038	COP9 signalosome subunit 7
30.0239	30.534	30.0089	29.8713	29.6766	30.1014	9	9	585	6542900000	0.65323	-0.30582	O16043	O16043	Df31	CG2207	Decondensation factor 31
30.9698	30.9515	30.2953	30.085	30.7085	30.6513	9	8	517	9576700000	0.359819	-0.257262	O18332;Q8MRA4	O18332	Rab1	CG3320	Rab1
28.4768	28.6238	28.0116	28.2818	28.6526	28.9015	9	9	408	1997500000	0.395358	0.241219	O18333;Q9U5D5	O18333;Q9U5D5	Rab2	CG3269	Rab2
26.1153	26.7248	26.3198	26.7501	25.3996	26.0155	5	4	319	432330000	0.315906	-0.331577	O18338;M9NEE8;D5AEN5	O18338;M9NEE8;D5AEN5	Rab8	CG8287	Rab8
23.7719	23.5657	23.6433	24.9908	23.5664	23.8805	3	3	42	71925000	0.48411	0.485621	O18353;Q7KVG9;O18356	O18353;Q7KVG9;O18356	Chi	CG3924	Chip
27.7723	27.9168	27.2709	27.9841	28.012	27.8646	11	10	373	1192800000	0.679193	0.300232	O18413;Q9VA54	O18413	Rpt6	CG1489	Regulatory particle triple-A ATPase 6
24.6236	24.8028	25.4728	24.7391	24.6902	24.6743	3	3	38	129340000	0.43883	-0.265182	Q7KK54;O44253	Q7KK54;O44253	Sema1b	CG6446	Semaphorin 1b
29.1937	29.0095	29.4147	29.215	29.4833	29.2414	16	16	209	2808900000	0.30064	0.107253	X2JAB9;Q24584;O46037	X2JAB9;Q24584;O46037	Vinc	CG3299	Vinculin
29.4776	29.2005	28.5191	29.2891	29.8746	29.234	12	12	355	3904100000	0.497937	0.400155	O46068;Q29R09;Q86M59;Q8T3U4	O46068;Q29R09;Q86M59;Q8T3U4	CG2924	CG2924	-
26.0478	25.4929	25.9207	25.1024	26.2167	25.5483	4	4	83	267680000	0.210426	-0.198025	O46106	O46106	noi	CG2925	noisette
30.8079	30.7635	30.2529	30.2963	30.378	30.5044	17	17	434	8629200000	0.499975	-0.215243	O61491;O61491-2	O61491;O61491-2	Flo1	CG8200	Flotillin 1
29.9397	29.9335	29.8695	29.8255	29.8594	30.005	15	15	255	4448800000	0.106844	-0.0176061	O61604;Q8IQZ8;Q8IQZ7;D3DMF1;D0IQI3;C7LAI0;Q95RN9;Q6II96	O61604;Q8IQZ8;Q8IQZ7;D3DMF1;D0IQI3;C7LAI0	Fim	CG8649	Fimbrin
28.9966	28.7533	28.6264	28.8809	28.9644	28.9159	13	13	286	2469000000	0.504327	0.128325	O61650;Q9VPN5;Q867V1;Q867Y1	O61650;Q9VPN5;Q867V1;Q867Y1	Stip1	CG2720	Stress induced phosphoprotein 1
28.9539	28.4911	28.8777	29.3113	28.678	28.7897	14	14	168	2170400000	0.248814	0.152121	O61732;Q9W3E2;C0HBU3;A9YJZ3;A9YJZ0;F6J4K5;A9YJZ2;F6J4L0;F6J4L1;F6J4K8;F6J4K7;A9YK01;A9YK00;A9YJZ9;A9YJZ6;A9YJZ5;A9YJZ4;A9YJZ7	O61732;Q9W3E2	PIP82	CG11219	PIP82
24.473	24.7422	23.5323	24.0053	23.4708	23.4917	2	2	43	78064000	0.661479	-0.593204	O62530	O62530	AP-2mu	CG7057	Adaptor Protein complex 2, mu subunit
25.5252	25.792	26.0075	25.7621	25.6083	25.1475	3	3	7	235080000	0.508819	-0.268898	Q8SX88;Q9VRV8;O76331;Q86PD5	Q8SX88;Q9VRV8;O76331;Q86PD5	Tnpo	CG7398	Transportin
24.5503	24.5191	24.1219	24.4703	24.1347	25.3525	2	2	101	128850000	0.26222	0.25543	O76742	O76742	Rab7	CG5915	Rab7
26.3383	26.7371	25.8977	26.5848	25.9432	24.5147	3	3	54	328380000	0.416198	-0.643471	O76912	O76912	crm	CG2714	cramped
28.2672	28.3547	27.9455	27.9803	28.4104	27.7454	5	5	195	1568900000	0.24609	-0.143792	X2JG90;O76932	X2JG90;O76932	Pp4-19C	CG32505	Protein phosphatase 19C
23.9106	23.4836	23.5692	24.7158	21.8266	23.5857	8	2	99	140560000	0.119277	-0.27843	Q9VCV4;Q9NFX3;O76934	Q9VCV4;Q9NFX3;O76934	Irp-1A	CG4900	Iron regulatory protein 1A
26.5411	26.6087	25.9645	26.6326	26.2637	26.1496	2	2	48	428970000	0.0306294	-0.022831	Q5BIC0;O77062	Q5BIC0;O77062	Eaat1	CG3747	Excitatory amino acid transporter 1
29.0177	28.9734	29.1566	28.6392	28.9495	28.7059	13	13	243	2287100000	1.22301	-0.28443	O77266;Q960D4;Q7K7B5	O77266;Q960D4;Q7K7B5	CG4199	CG4199	-
24.397	24.2183	24.4969	24.2402	24.3626	24.2975	3	3	28	92688000	0.326902	-0.0706266	Q9W0B8;O77285	Q9W0B8;O77285	alphaCOP	CG7961	Coat Protein (coatomer) alpha
25.6789	26.1007	26.1752	25.5528	26.3161	25.8886	4	4	92	361780000	0.0865584	-0.0657508	O77410;Q8MR88	O77410;Q8MR88	eIF3e	CG9677	eukaryotic translation initiation factor 3 subunit e
27.7382	27.7137	27.321	27.4811	27.444	26.8348	5	5	113	787500000	0.607169	-0.337671	Q9VDF4;O96046	Q9VDF4;O96046	Cortactin	CG3637	Cortactin
24.4916	22.3209	24.3462	24.7929	24.3847	22.6617	4	4	63	75772000	0.083858	0.226852	Q94883;Q86NK7;O96083	Q94883;Q86NK7;O96083	Dref	CG5838	DNA replication-related element factor
25.9983	25.055	25.2292	24.9287	24.9354	24.9394	3	3	66	173360000	0.784775	-0.493023	O96671;Q9VU53;Q0E8F0	O96671;Q9VU53;Q0E8F0	caps	CG11282	capricious
27.5995	27.8427	28.025	27.6793	27.4855	27.4741	3	3	137	1092700000	0.920885	-0.276132	O96692;Q95SU2;A0A0B4LGJ4	O96692;Q95SU2;A0A0B4LGJ4	Rap2l	CG3204	Ras-associated protein 2-like
24.8603	24.6126	24.5183	24.4831	24.1394	24.5042	3	3	101	142330000	0.857901	-0.288179	O96739	O96739	-	-	Idefix element gag
27.3037	27.2087	27.368	27.3089	27.7111	27.3734	6	6	153	920010000	0.57187	0.170998	O96967;Q9VKE2	O96967;Q9VKE2	Crys	CG16963	Crystallin
24.9425	25.7169	24.8849	25.6769	25.9541	25.7141	3	3	87	238510000	0.998526	0.600257	Q7JXZ2;O97121	Q7JXZ2;O97121	Eip55E	CG5345	Ecdysone-induced protein 55E
33.0757	32.739	32.687	32.6542	32.7072	32.6304	23	23	382	33966000000	0.616079	-0.170002	O97477	O97477	Inos	CG11143	myo-inositol-1-phosphate synthase
31.276	31.2149	31.3438	31.4552	31.0605	30.8966	7	7	447	13309000000	0.34304	-0.140788	P02283	P02283	His2B	-	Histone H2B
30.2638	30.624	30.1214	30.2931	30.467	30.3719	6	6	303	7262800000	0.0925245	0.0409336	X2JGG6;P02517	X2JGG6;P02517	Hsp26	CG4183	Heat shock protein 26
31.3025	31.1541	30.8999	30.8036	30.8795	30.8316	15	15	704	12476000000	1.10296	-0.280586	X2JC82;P02518	X2JC82;P02518	Hsp27	CG4466	Heat shock protein 27
22.28	24.6943	24.5849	26.3509	24.6612	22.7237	2	2	46	167920000	0.21515	0.725573	X2JD55;Q29QE3;P02843;X2JB25;B5RJK7;P02844	X2JD55;Q29QE3;P02843;X2JB25;B5RJK7;P02844	Yp1	CG2985	Yolk protein 1
24.8499	25.0732	24.5882	24.3379	24.8079	24.1937	2	2	136	144060000	0.774198	-0.3906	P05205	P05205	Su(var)205	CG8409	Suppressor of variegation 205
33.3368	33.4399	34.8891	33.7196	33.7959	33.6883	24	5	553	83170000000	0.111049	-0.154007	X2JCP8;P10987;P02572	X2JCP8;P10987;P02572	Act5C	CG4027	Actin 5C
27.9726	27.7533	27.6287	27.8448	27.889	27.5697	6	4	175	1275100000	0.0409609	-0.0170549	P12982;C0MKX3;B4F4X2;Q05547;A0A0B4KHS9;P48461	P12982;C0MKX3;B4F4X2;Q05547;A0A0B4KHS9;P48461	Pp1-87B	CG5650	Protein phosphatase 1 at 87B
25.8226	25.2262	25.5931	25.7948	25.915	24.3151	6	6	53	207150000	0.140179	-0.205641	P13496	P13496	DCTN1-p150	CG9206	Dynactin 1, p150 subunit
27.005	27.1757	27.3264	27.3154	27.4113	27.0327	5	5	91	664110000	0.223783	0.0840829	P13677	P13677	inaC	CG6518	inactivation no afterpotential C
31.6932	31.6732	31.6685	31.7752	31.9244	31.634	18	18	312	16019000000	0.519556	0.0995916	P14199	P14199	ref(2)P	CG10360	refractory to sigma P
27.3035	27.2318	26.9165	26.6966	26.959	27.0071	4	3	116	693500000	0.793342	-0.263018	P16378-2;P16378;P20353;Q6IGR5	P16378-2;P16378;P20353	Galphao	CG2204	G protein alpha o subunit
28.5786	28.3571	28.5291	28.6586	28.4631	28.8768	19	19	237	1720600000	0.578324	0.177883	P17210;Q6NNT8	P17210	Khc	CG7765	Kinesin heavy chain
27.6404	27.4518	27.4224	27.7901	27.2355	27.2661	6	6	158	931610000	0.143214	-0.0743148	P17336	P17336	Cat	CG6871	Catalase
24.1469	23.8903	23.2033	21.9401	23.7601	23.7208	2	2	10	55270000	0.385034	-0.60652	P17917	P17917	PCNA	CG9193	Proliferating cell nuclear antigen
27.7723	27.5605	27.3733	27.8724	27.3993	27.6736	11	11	75	892990000	0.167902	0.0797259	P18106;A0A0B4KGK6;A0A0B4KFK7;P18106-1;P18106-3;P18106-2	P18106;A0A0B4KGK6;A0A0B4KFK7;P18106-1	FER	CG8874	FER tyrosine kinase
31.9945	31.8323	31.9182	31.5794	31.8097	31.7604	28	28	525	17466000000	1.10787	-0.198484	P21187	P21187	pAbp	CG5119	poly(A) binding protein
28.8642	29.4694	29.0942	29.5905	28.952	28.6562	21	1	688	3096600000	0.0825443	-0.076383	P22465	P22465	AnxB10	CG9579	Annexin B10
33.0946	32.9109	32.3736	32.2959	32.5656	32.3537	22	2	688	37405000000	0.772539	-0.387967	P22465-2;D5AEP6	P22465-2	AnxB10	CG9579	Annexin B10
27.3203	27.5439	26.7565	27.1466	27.7516	27.8847	4	4	253	975750000	0.52166	0.387375	P22769	P22769	Prosalpha4	CG3422	Proteasome alpha4 subunit
30.7165	30.5179	30.9648	30.5554	30.1646	30.6276	21	21	237	7454900000	0.665642	-0.283908	Q8IMF5;P23226-3;P23226;A0A0B4KI71;P23226-2	Q8IMF5;P23226-3;P23226;A0A0B4KI71;P23226-2	Map205	CG1483	Microtubule-associated protein 205
31.9422	31.6708	31.3994	31.8527	32.3126	32.066	17	9	482	20013000000	0.924136	0.406358	P23625	P23625	Galphaq	CG17759	G protein alpha q subunit
30.4006	30.5351	29.7882	30.5423	30.7446	30.8247	9	9	303	7792000000	0.880298	0.462556	P29829	P29829	Gbeta76C	CG8770	G protein beta-subunit 76C
27.7443	27.8964	28.5023	27.8213	27.8037	27.6068	9	9	188	1395100000	0.557656	-0.303776	P35381	P35381	blw	CG3612	bellwether
27.657	27.7692	27.1155	27.9525	27.7354	28.006	9	8	637	1282800000	0.81516	0.384062	P36975;P36975-3	P36975;P36975-3	Snap25	CG40452	Synaptosomal-associated protein 25kDa
28.0733	27.931	27.7015	28.1455	27.9366	28.5298	9	9	139	1313400000	0.669347	0.302036	P40421	P40421	rdgC	CG44746	retinal degeneration C
26.9815	26.5237	26.5215	26.5011	26.6627	26.0958	6	6	13	437750000	0.489124	-0.255698	P40797	P40797	pnut	CG8705	peanut
26.0236	26.258	26.5116	26.903	26.5035	26.4485	3	3	10	553680000	0.815372	0.353919	X2JFR6;P41374	X2JFR6;P41374	eIF2alpha	CG9946	eukaryotic translation initiation factor 2 subunit alpha
21.8826	23.3307	22.2936	23.8434	23.2814	21.2085	2	2	116	32848000	0.109489	0.275428	P42325	P42325	Nca	CG7641	Neurocalcin
24.3431	24.6766	25.5037	25.4256	26.3229	24.6545	4	4	47	177460000	0.45572	0.626516	P45437	P45437	betaCOP	CG6223	Coat Protein (coatomer) β
27.4863	27.4622	27.455	25.895	27.1829	26.8957	3	3	236	838990000	0.971836	-0.809963	P45594	P45594	tsr	CG4254	twinstar
28.5375	27.9352	28.3647	27.9068	27.7595	28.2322	5	5	68	1400300000	0.619303	-0.312939	S5M3P7;P45843	S5M3P7;P45843	st	CG4314	scarlet
25.4568	25.6176	26.4049	26.2397	26.229	26.3292	2	2	66	390220000	0.677668	0.43954	P45888-2;P45888;F6J178	P45888-2;P45888;F6J178	Arp2	CG9901	Actin-related protein 2
25.9027	25.5369	25.0357	25.2022	25.0224	24.9441	3	3	85	268750000	0.762876	-0.435523	P45889	P45889	Arp1	CG6174	Actin-related protein 1
25.8499	26.0698	26.1492	26.5259	26.308	26.2074	5	5	45	338120000	1.17392	0.324104	P49021-6;P49021-7;P49021-2;P49021-8;P49021;P49021-5;P49021-3	P49021-6;P49021-7;P49021-2;P49021-8;P49021;P49021-5;P49021-3	tim	CG3234	timeless
25.0037	24.7104	24.6581	24.7405	25.4216	24.4872	4	1	363	166220000	0.111931	0.0923716	P49415-2	P49415-2	Sdc	CG10497	Syndecan
26.3267	26.2697	25.9837	25.6326	25.5487	26.2271	2	2	42	366450000	0.752466	-0.390526	Q7KSG0;P50245;Q9VZX9;Q6NR07	Q7KSG0;P50245;Q9VZX9;Q6NR07	AhcyL2	CG8956	Adenosylhomocysteinase like 2
24.9118	25.8328	23.3951	25.8963	24.5748	23.6428	4	4	244	176440000	0.0028925	-0.00854683	P50887	P50887	RpL22	CG7434	Ribosomal protein L22
25.6541	26.1116	25.1002	25.8401	25.6566	25.2416	4	3	109	288840000	0.0423976	-0.0425288	P52029	P52029	Pgi	CG8251	Phosphoglucose isomerase
26.9756	25.5193	27.8582	27.8478	28.2347	25.6722	2	2	164	895450000	0.168019	0.467207	Q541C3;P52485	Q541C3;P52485	Ubc2	CG6720	Ubiquitin conjugating enzyme 2
30.228	30.4965	30.1314	30.2646	30.4578	29.8715	5	5	246	7224300000	0.160624	-0.0873419	X2JAX3;P52486;Q6NN75	X2JAX3;P52486;Q6NN75	Ubc4	CG8284	Ubiquitin conjugating enzyme 4
26.2277	25.8062	25.8903	25.9266	26.41	26.1682	3	3	93	371500000	0.436777	0.193519	P53997	P53997	Set	CG4299	Set
25.5485	26.4453	25.3147	24.8846	25.49	26.0798	4	4	69	273160000	0.228684	-0.284725	X2JGP4;P54399;P54399-2	X2JGP4;P54399;P54399-2	Pdi	CG6988	Protein disulfide isomerase
27.0113	26.747	27.3659	26.5446	27.6772	28.2725	2	2	241	785880000	0.353232	0.456732	X2J6D4;P84029	X2J6D4;P84029	Cyt-c-p	CG17903	Cytochrome c proximal
29.1772	29.3238	27.3427	29.0016	28.36	28.1081	7	5	427	2145800000	0.062705	-0.124638	Q4AB57;P84051	Q4AB57;P84051	His2A:CG33859	CG33859	His2A:CG33859
28.1171	28.2384	28.6611	28.6428	28.1737	28.2814	115	3	508	1526100000	0.0425121	0.0271308	Q00963;X4YME1	Q00963	beta-Spec	CG5870	beta Spectrin
30.2538	29.9981	29.9581	30.2133	29.9632	29.675	16	16	33	4945200000	0.263423	-0.119494	Q02645-2;A0A0B4K849;A0A0B4K7A5;A8DYJ2;Q02645-4;Q02645;Q02645-3;Q6NLI3;B8A408;C3KGQ7	Q02645-2;A0A0B4K849;A0A0B4K7A5;A8DYJ2;Q02645-4;Q02645;Q02645-3;Q6NLI3	hts	CG43443	hu li tai shao
28.6285	28.367	28.5458	28.8163	28.5762	28.3398	11	10	216	1671100000	0.150595	0.0636985	X2JFR1;Q8IR16;Q04047-2;Q04047;L7XBJ7	X2JFR1;Q8IR16;Q04047-2;Q04047;L7XBJ7	nonA	CG4211	no on or off transient A
28.6178	28.5206	28.6534	28.7939	28.6627	28.8249	12	12	227	1896400000	1.20592	0.163229	Q04134;Q6GKZ8;Q107M9;Q24334	Q04134;Q6GKZ8	Doc\gag	-	Doc element gag
27.0765	26.8457	27.0133	26.5383	26.8484	26.7674	6	6	105	525250000	1.05868	-0.260462	X2JCF8;Q08180	X2JCF8;Q08180	rst	CG4125	roughest
21.1685	24.0426	23.6086	22.5389	23.3899	23.2836	3	3	56	34903000	0.0480503	0.130931	X2JE07;Q9W3R9;Q8MYV4;Q0E5P7;Q0E5P5;Q0E5P1;Q0E5N9;Q0E5N8;Q0E5N7;Q0E5N6;Q0E5N4;Q0E5N3;Q0E5N2;Q0E5N1;Q0E5N5;Q0E5P0;A9YJM9;A9YJN6;A9YJN2;A9YJN1;A9YJM7;A9YJM5	X2JE07;Q9W3R9;Q8MYV4;Q0E5P7;Q0E5P5;Q0E5P1;Q0E5N9;Q0E5N8;Q0E5N7;Q0E5N6;Q0E5N4;Q0E5N3;Q0E5N2;Q0E5N1;Q0E5N5;Q0E5P0	CG1677	CG1677	-
27.2312	27.0099	26.4461	27.0429	26.6459	26.812	3	3	93	588190000	0.0844726	-0.0621236	Q9XZE4;Q0E8E8;Q8SYD4	Q9XZE4;Q0E8E8	Mpcp2	CG4994	Mitochondrial phosphate carrier protein 2
27.9612	28.1282	27.6882	27.9228	27.6685	27.9551	5	5	286	1337100000	0.187516	-0.0770512	Q9VSY2;Q0E8G6	Q9VSY2;Q0E8G6	Cpsf5	CG3689	Cleavage and polyadenylation specific factor 5
25.4338	25.7421	25.633	25.5368	25.3795	26.0757	3	3	17	232090000	0.0950915	0.0610034	Q0E8Q7;A2VEL6;E1JHH7;Q960V4	Q0E8Q7;A2VEL6;E1JHH7	Eato	CG31731	Engulfment ABC Transporter in the ovary
27.1255	26.7372	26.558	27.0909	27.0134	26.651	6	6	163	532890000	0.199214	0.111517	Q961R5;Q0E980	Q961R5;Q0E980	CG8547	CG8547	-
26.3642	26.4879	26.1341	26.4887	25.4668	25.4338	3	3	104	391640000	0.667995	-0.532335	Q0KHS6;X2JKC1;Q0KHS7;Q9VXY7	Q0KHS6;X2JKC1;Q0KHS7;Q9VXY7	Lsd-2	CG9057	Lipid storage droplet-2
27.7928	27.5393	27.6827	27.2892	27.5956	27.1261	10	10	8	846720000	1.00672	-0.334644	Q0KI81;Q4QQ46;Q0IGW3	Q0KI81;Q4QQ46	CG42327	CG42327	-
26.4325	27.4057	26.7398	26.1598	25.5746	26.2634	7	7	56	448130000	1.12842	-0.860048	Q24241;Q0KIE7;Q95TU4	Q24241;Q0KIE7	Ank	CG1651	Ankyrin
23.3051	24.5272	24.5228	24.3166	24.8815	24.8601	2	2	29	100150000	0.564446	0.56772	Q9XZL6;Q8IMC2;Q9Y1J0;Q0KIF4;Q9V4E5;D1YSF9;O96435;Q59DQ4	Q9XZL6;Q8IMC2;Q9Y1J0;Q0KIF4;Q9V4E5;D1YSF9;O96435;Q59DQ4	Eph	CG1511	Eph receptor tyrosine kinase
25.4815	24.9239	25.3822	25.5044	24.4294	25.2783	4	4	111	170210000	0.199906	-0.191838	Q1EC00;Q9VPM7;M9PAY6;M9PDS0	Q1EC00;Q9VPM7;M9PAY6;M9PDS0	CG17078	CG17078	-
30.5407	30.5925	29.8244	30.3907	30.7537	30.6511	10	10	36	8289700000	0.443737	0.279299	Q1RL12;Q24048-2;A4V0B5;Q24048	Q1RL12;Q24048-2;A4V0B5;Q24048	nrv2	CG9261	nervana 2
28.742	28.53	28.2172	27.9703	28.6347	28.2195	8	8	36	2004200000	0.377072	-0.221556	Q23983	Q23983	alphaSnap	CG6625	alpha Soluble NSF attachment protein
24.6449	25.0916	24.3682	22.0685	24.9366	25.2729	4	4	162	131950000	0.229809	-0.608872	Q9W1G7;Q24150	Q9W1G7;Q24150	Nap1	CG5330	Nucleosome assembly protein 1
27.7182	27.7399	27.2933	27.4243	27.4894	27.151	6	6	105	808210000	0.570113	-0.228895	Q24185	Q24185	hook	CG10653	hook
25.6103	25.7451	26.6276	26.0677	25.5142	26.282	7	7	98	284640000	0.0341897	-0.0397085	X2JCY4;X2JGF5;Q24212	X2JCY4;X2JGF5;Q24212	stnB	CG12473	stoned B
28.5227	28.3249	28.4992	28.2198	28.4602	28.3461	11	11	163	1516600000	0.500292	-0.106878	Q24253;Q960F2	Q24253;Q960F2	AP-1-2beta	CG12532	Adaptor Protein complex 1/2, beta subunit
26.9371	27.6828	27.3422	27.1852	27.0915	27.1847	5	5	41	865430000	0.313205	-0.166909	Q24262	Q24262	flea/polyprotein	-	flea element polyprotein
25.079	26.4366	25.9658	26.3037	26.7603	25.9421	3	3	64	324320000	0.47617	0.5082	Q24307	Q24307	Diap2	CG8293	Death-associated inhibitor of apoptosis 2
28.18	27.7373	28.0346	28.972	28.7229	28.1749	9	9	164	1527600000	1.11742	0.639306	X2JCV2;Q24388	X2JCV2;Q24388	Lsp2	CG6806	Larval serum protein 2
27.5049	27.4684	27.5598	27.6721	26.978	27.6678	10	10	107	814270000	0.111943	-0.0717252	Q24478	Q24478	Cp190	CG6384	Centrosomal protein 190kD
25.1667	25.08	25.037	25.1057	25.0432	24.6731	2	2	125	164310000	0.475841	-0.153879	Q8SYR3;Q24491	Q8SYR3;Q24491	Rsf1	CG5655	Repressor splicing factor 1
25.0544	25.1228	24.7396	24.9853	25.0601	24.9467	3	3	56	144780000	0.0716824	0.0250893	Q24492	Q24492	RpA-70	CG9633	Replication Protein A 70
26.727	25.6275	26.8236	24.8561	26.6182	25.1903	5	5	127	379220000	0.56104	-0.837848	Q27268;M9PC90;H1UUC9	Q27268;M9PC90	Hel25E	CG7269	Helicase at 25E
27.0321	26.68	26.9933	26.4996	26.9538	26.2175	4	4	69	505210000	0.644288	-0.344851	Q9VZU9;Q6NLL3;Q29R24;M9NDY4;E8NH78;Q8T014	Q9VZU9;Q6NLL3;Q29R24;M9NDY4;E8NH78	CG11537	CG11537	-
28.1236	28.3668	27.8521	27.9972	28.187	28.3104	6	6	19	1498500000	0.10483	0.0507259	Q8T0C2;Q2PDW1;Q9VPT9	Q8T0C2;Q2PDW1;Q9VPT9	CG3662	CG3662	-
32.3649	32.5931	32.1982	32.2635	32.3482	32.3993	10	10	459	26897000000	0.148889	-0.0484085	Q2XYF2;Q7JW03	Q2XYF2;Q7JW03	UbcE2H	CG2257	Ubiquitin conjugating enzyme E2H
30.1957	30.3765	30.4342	30.5341	30.5065	30.5234	25	25	277	6275400000	1.20825	0.185884	Q32KD2	Q32KD2	egg	CG12196	eggless
25.7975	26.8741	26.9702	27.2819	24.7591	25.9667	2	2	21	448550000	0.265389	-0.544658	Q9W388;Q86B59;Q7KVR7;Q494L9;Q7KVR8	Q9W388;Q86B59;Q7KVR7;Q494L9;Q7KVR8	AP-1gamma	CG9113	Adaptor Protein complex 1, gamma subunit
23.818	24.3752	24.9537	24.3277	24.6655	24.5392	2	2	7	100700000	0.138766	0.12848	Q4V498;Q9VR48;Q4V4B8;Q8I929	Q4V498;Q9VR48;Q4V4B8;Q8I929	hoe2	CG15624	hoepel2
27.9615	28.1649	28.2956	27.7848	28.179	28.2216	9	9	85	1252500000	0.17634	-0.0788396	X2J9M9;Q4V5C6;X2JDZ6;Q9VK04;Q9VK06	X2J9M9;Q4V5C6;X2JDZ6;Q9VK04;Q9VK06	CG31729	CG31729	-
26.641	27.1658	26.0254	25.805	25.8192	26.8579	2	2	136	426260000	0.396508	-0.450012	Q4V5X3;Q9VW73	Q4V5X3;Q9VW73	CG14184	CG14184	-
24.7415	24.6991	24.9627	24.6609	24.2633	24.8129	29	2	254	119520000	0.534697	-0.222057	Q59DP8	Q59DP8	PMCA	CG42314	plasma membrane calcium ATPase
26.2135	26.7762	25.6217	26.3755	25.3629	24.8604	30	3	257	296010000	0.531053	-0.670853	Q59DP9	Q59DP9	PMCA	CG42314	plasma membrane calcium ATPase
26.7249	27.3749	26.5374	27.7627	27.3336	27.4351	3	3	13	801570000	1.04095	0.631352	Q7JRF1;Q7JY00;Q5BI25;Q86P32	Q7JRF1;Q7JY00;Q5BI25;Q86P32	Syx6	CG7736	Syntaxin 6
25.4905	26.22	25.8817	25.9563	25.949	25.824	5	5	66	267280000	0.0746148	0.0457007	Q5BI50;Q961E0	Q5BI50;Q961E0	Cul4	CG8711	Cullin 4
25.4749	24.7983	24.8971	24.4748	24.7163	24.6398	2	2	4	134220000	0.937337	-0.446463	Q9V4C6;Q5BII0	Q9V4C6;Q5BII0	Zip102B	CG2177	Zinc/iron regulated transporter-related protein 102B
25.7353	25.921	26.1908	25.7341	25.8719	26.1242	4	4	37	285830000	0.0785855	-0.038962	Q9VYT3;Q5U158;Q8SZT9	Q9VYT3;Q5U158;Q8SZT9	Nrd1	CG2025	Nardilysin
31.2364	31.92	31.1343	31.7884	31.7553	31.8601	10	2	304	18177000000	0.678142	0.37104	Q9VUR4;Q6AWG5;Q6NN25	Q9VUR4;Q6AWG5;Q6NN25	CG7656	CG7656	-
25.5922	25.9248	24.872	25.1072	25.3278	25.4858	5	5	74	189670000	0.18011	-0.156036	Q6AWH1;Q7PLG1	Q6AWH1;Q7PLG1	l(3)80Fg	CG40178	lethal (3) 80Fg
28.0378	27.7954	28.1545	28.1976	28.2949	28.2976	10	10	144	1265900000	1.13556	0.267459	Q7KVL7;Q9W277;Q6AWP5;Q95RP4	Q7KVL7;Q9W277;Q6AWP5;Q95RP4	Vps35	CG5625	Vacuolar protein sorting 35
24.5359	24.1971	23.8516	24.2266	24.0467	23.9179	2	2	42	106760000	0.238068	-0.131154	Q6IDE2	Q6IDE2	CG3907	CG3907	-
25.5018	25.6867	24.8849	25.2505	25.4591	24.2794	3	3	43	170610000	0.342445	-0.36149	Q6IDG3;S5MHR4;Q9XTM1	Q6IDG3;S5MHR4;Q9XTM1	Sec10	CG6159	Secretory 10
28.2595	27.7853	27.0297	28.1883	28.4273	28.5434	6	6	84	1344700000	0.866588	0.694884	Q6NL41;A8Y541;Q5LJY8	Q6NL41;A8Y541	lovit	CG45782	loss of visual transmission
31.2641	31.3287	31.3628	31.2416	31.2463	31.4108	19	1	24	11412000000	0.109119	-0.0189298	Q8IML4;Q6NLA3	Q8IML4;Q6NLA3	Vha100-1	CG1709	Vacuolar H[+] ATPase 100kD subunit 1
27.5579	27.4626	27.5683	27.0998	27.6791	27.7012	8	8	55	822580000	0.0629856	-0.0362002	Q8IQH0;Q6NN26;Q94887	Q8IQH0;Q6NN26;Q94887	Nrx-IV	CG6827	Neurexin IV
26.7455	26.5683	26.4356	26.0842	26.678	26.4555	3	3	55	405770000	0.38191	-0.177217	Q9V4E7;Q6NND1;Q8IMC1	Q9V4E7;Q6NND1;Q8IMC1	Gat	CG1732	GABA transporter
25.2626	25.0702	24.6228	24.7835	25.1766	25.0164	2	2	121	194310000	0.0104131	0.0069898	Q6NNV7;Q5LJT0;Q6IDG8;C1C3F5	Q6NNV7;Q5LJT0;Q6IDG8;C1C3F5	CG40485	CG40485	-
25.1873	24.7883	25.3047	25.1391	24.5968	24.8665	4	4	41	143160000	0.438067	-0.225992	Q86G43;Q868A8;Q867W7;Q867M7;Q867M2;Q867H5;Q6NP55;Q9VCH5	Q86G43;Q868A8;Q867W7;Q867M7;Q867M2;Q867H5;Q6NP55;Q9VCH5	Nup98-96	CG10198	Nucleoporin 98-96kD
25.6276	25.1012	25.4629	25.2741	25.0395	25.1828	4	4	63	183250000	0.612558	-0.23174	Q6NP91	Q6NP91	Tmem63	CG11210	Transmembrane protein 63
33.2062	33.3028	33.2749	33.4166	33.3176	33.4702	70	70	319	49026000000	1.2388	0.140203	Q9VL06;Q6NR00	Q9VL06;Q6NR00	Ufd4	CG5604	Ubiquitin fusion-degradation 4-like
25.9263	25.9856	25.5029	25.8878	25.7424	25.9416	3	3	124	291820000	0.116538	0.052302	Q7JNE1	Q7JNE1	prod	CG18608	proliferation disrupter
26.2201	26.94	27.3783	26.5615	26.6636	25.1902	5	5	73	463010000	0.535495	-0.707701	Q7JQH9;Q9V3K9	Q7JQH9;Q9V3K9	whd	CG12891	withered
28.0394	27.7398	27.4597	27.8957	27.7475	27.9083	8	8	96	1003700000	0.233583	0.104189	Q7JQI1	Q7JQI1	DUBAI	CG8830	Deubiquitinating apoptotic inhibitor
26.5017	26.1517	26.4913	26.8268	26.4286	26.655	6	6	82	417180000	0.71644	0.255196	Q7JR34	Q7JR34	CG33144	CG33144	-
26.7867	26.7739	26.1443	26.54	25.9572	26.4907	2	2	35	483600000	0.351634	-0.239039	Q7JR91;Q95T37;Q7JRM9	Q7JR91;Q95T37;Q7JRM9	Nmda1	CG3798	N-methyl-D-aspartate receptor-associated protein
25.4882	25.0796	23.5158	25.6441	25.5414	24.6119	2	2	68	147150000	0.345705	0.571266	Q8MQS0;Q7JRK8;Q9VIG5;Q9I7L6	Q8MQS0;Q7JRK8;Q9VIG5;Q9I7L6	tadr	CG9264	torn and diminished rhabdomeres
24.8534	25.1141	25.0423	25.3561	25.1001	25.2342	3	3	14	205890000	0.991897	0.226907	Q7JVK6;Q6TMH4	Q7JVK6	trsn	CG11761	translin
26.6899	26.797	26.8149	26.3642	27.1242	26.6513	2	2	105	551520000	0.0852013	-0.0540759	Q7K010	Q7K010	Tsp42Ef	CG12845	Tetraspanin 42Ef
27.7524	27.188	26.4139	27.0733	26.9885	26.8377	9	9	222	811630000	0.142652	-0.151595	Q7K0S5	Q7K0S5	Gint3	CG5469	GDI interacting protein 3
26.4897	26.7819	26.4544	26.6127	26.4193	26.397	4	4	181	537340000	0.327322	-0.0989952	Q9VRD4;Q7K0S8	Q9VRD4;Q7K0S8	CG1532	CG1532	-
30.6132	30.9511	30.2967	31.0169	31.0239	30.7821	10	10	383	10758000000	0.714929	0.320656	Q7K0X9	Q7K0X9	Syx7	CG5081	Syntaxin 7
24.9258	24.9246	24.9227	25.1873	24.8224	24.727	4	4	117	172710000	0.0291412	-0.0121562	Q7K1H0	Q7K1H0	CG32066	CG32066	-
21.3292	21.5418	22.4172	19.9991	21.8456	22.3584	2	2	6	22217000	0.173401	-0.361733	Q7K1L4	Q7K1L4	CG8468	CG8468	-
24.9784	24.4679	23.9952	23.8304	24.0251	23.85	2	2	106	119070000	0.930766	-0.578587	Q7K1U0	Q7K1U0	Arc1	CG12505	Activity-regulated cytoskeleton associated protein 1
25.3527	26.1633	24.769	25.8112	25.5313	24.9811	2	2	107	242240000	0.00895485	0.0128485	Q7K2B1	Q7K2B1	CG7222	CG7222	-
28.0574	28.0614	27.6191	27.6476	27.9155	27.1358	7	7	157	1003700000	0.566127	-0.346346	Q7K2E1	Q7K2E1	CG8839	CG8839	-
28.4299	28.4847	28.2221	28.2037	28.0471	28.2639	11	1	424	1680000000	0.943136	-0.207303	Q7K2G1	Q7K2G1	Rpn13	CG13349	Regulatory particle non-ATPase 13
27.1658	26.8124	27.4823	27.5271	27.4209	27.8717	8	8	155	754450000	0.892912	0.453054	Q9W0Z5;Q7K3E0;Q95TB4	Q9W0Z5;Q7K3E0;Q95TB4	Atf-2	CG44246	Activating transcription factor-2
27.59	27.634	27.3749	27.3488	27.6771	27.3072	8	8	147	845420000	0.247367	-0.0886059	Q7K3J0	Q7K3J0	CCT8	CG8258	Chaperonin containing TCP1 subunit 8
28.5746	28.8189	28.4523	28.8283	28.6771	28.7091	15	15	491	2160800000	0.451893	0.122939	Q7K3Z3	Q7K3Z3	p47	CG11139	p47
25.7136	25.5391	25.2541	25.7169	25.5544	25.5937	3	3	58	273820000	0.347311	0.119415	Q7K486	Q7K486	CG5721	CG5721	-
32.2056	30.5883	30.661	31.7379	32.3326	31.0652	10	10	61	16352000000	0.364418	0.560266	Q7K738	Q7K738	Ubc10	CG5788	Ubiquitin conjugating enzyme 10
26.7604	26.3518	26.5298	26.3162	25.9576	25.755	6	6	6	373950000	1.24803	-0.537733	Q9Y148;Q7KJA9;Q95RP9	Q9Y148;Q7KJA9	sxc	CG10392	super sex combs
26.253	26.8272	25.8365	26.9625	26.1659	25.8174	97	1	221	402940000	0.00715889	0.00968424	Q7KJN8;A1Z9J0;E1JH64;A1Z9J2;O96936;Q8MR19;Q9U479;Q7KJN9	Q7KJN8;A1Z9J0;E1JH64;A1Z9J2;O96936	shot	CG18076	short stop
28.0691	27.8154	28.1688	27.9611	27.7475	27.9635	11	11	186	1130500000	0.426535	-0.127078	Q7KUA4;Q7KJV6;Q9VSD9	Q7KUA4;Q7KJV6;Q9VSD9	Uba2	CG7528	Ubiquitin-like activating enzyme 2
24.9604	25.4283	24.8172	24.7178	24.9822	25.4169	2	2	41	159660000	0.0365296	-0.0296434	Q7KK51;Q9W1Q6;Q8MLR7	Q7KK51;Q9W1Q6;Q8MLR7	CG3530	CG3530	-
25.6445	25.7816	25.8037	27.14	25.6502	26.2362	4	4	102	388940000	0.616768	0.598904	Q7KMP8	Q7KMP8	Rpn9	CG10230	Regulatory particle non-ATPase 9
28.1953	28.0487	28.0746	28.1363	27.7485	27.8941	11	11	282	1483400000	0.67047	-0.179955	Q7KMQ0;M9PC18;Q9VQN8	Q7KMQ0	Rpt1	CG1341	Regulatory particle triple-A ATPase 1
26.4016	26.9928	26.6878	26.6103	26.5094	26.1704	3	3	105	547870000	0.538372	-0.264036	Q9VRP3;Q7KMR7	Q9VRP3;Q7KMR7	Txl	CG5495	Thioredoxin-like
32.1506	31.9469	32.0802	32.0426	32.1775	32.0832	33	33	431	21238000000	0.227929	0.0418555	Q7KN62;A0A0B4LFZ4;D0IQG4;Q7KN62-3;Q7KN62-2;Q8IGZ2	Q7KN62;A0A0B4LFZ4;D0IQG4;Q7KN62-3;Q7KN62-2	TER94	CG2331	-
30.1244	29.8312	30.0527	29.8984	29.9629	29.9484	22	22	33	4609300000	0.297247	-0.0662104	Q7KND8;Q95S25	Q7KND8;Q95S25	Mad1	CG2072	Mitotic arrest-deficient 1
25.2117	24.8608	25.257	25.1262	24.7384	24.3323	3	3	49	145330000	0.654125	-0.377579	Q7KRR5;Q7KRR5-2	Q7KRR5;Q7KRR5-2	Pngl	CG7865	PNGase-like
27.4236	27.6352	26.9978	27.1235	27.3696	26.9089	6	6	119	828090000	0.401977	-0.218205	Q7KRT4;Q9VA06	Q7KRT4;Q9VA06	stops	CG31006	slow termination of phototransduction
28.4717	28.6013	28.4833	28.5668	27.5552	28.074	9	9	245	1497800000	0.701037	-0.453461	Q8MZ56;Q7KSA4;Q9I7I6;Q9VDL3	Q8MZ56;Q7KSA4;Q9I7I6;Q9VDL3	CG5191	CG5191	-
29.8837	29.52	29.7534	29.6975	29.8555	29.9191	17	1	246	4185700000	0.34811	0.104999	Q7YU32;Q7KT70;Q86LF3	Q7YU32;Q7KT70;Q86LF3	Gli	CG3903	Gliotactin
27.5144	27.0848	27.6041	27.3646	27.5393	27.4643	7	7	191	921990000	0.11911	0.0549424	Q7KTB3;Q8IP79;Q8IP80;Q9VK25;Q95SU1	Q7KTB3;Q8IP79;Q8IP80;Q9VK25	Pect	CG5547	Phosphoethanolamine cytidylyltransferase
24.8634	25.4226	25.0273	25.5512	25.456	25.5607	5	5	12	182070000	1.16174	0.418208	Q7KTG2;Q8MRJ0	Q7KTG2	Apoltp	CG15828	Apolipoprotein lipid transfer particle
24.2374	24.1494	23.4899	24.6602	25.1693	24.5138	2	2	104	101830000	1.25153	0.822201	Q7KTW5	Q7KTW5	CG9391	CG9391	-
25.0295	25.6141	25.8885	24.921	25.4175	25.3456	3	3	68	283110000	0.403346	-0.282628	Q95TI4;Q7KTX7;Q86CZ3;Q86LE7	Q95TI4;Q7KTX7	park	CG10523	parkin
26.0112	25.8593	25.9857	26.0394	26.1561	26.2917	4	4	46	296990000	1.14038	0.210304	Q9VT60;Q7KUD4;Q29R25;Q8MR13	Q9VT60;Q7KUD4;Q29R25	iPLA2-VIA	CG6718	calcium-independent phospholipase A2 VIA
26.0117	25.7156	26.024	26.1977	25.1887	25.7643	6	6	12	326530000	0.257681	-0.200218	Q8T9D5;Q7KV27;Q9VYD9	Q8T9D5;Q7KV27;Q9VYD9	CG1640	CG1640	-
31.8612	31.5304	31.8445	31.5849	31.6575	31.6388	33	33	479	15185000000	0.466152	-0.118291	Q7KV34;Q9VYW8;F6J1N2;A9YGE4;A9YGE3;A9YGD8;A9YGD5;A9YGD4;F6J1N4;F6J1N0	Q7KV34;Q9VYW8	CG1561	CG1561	-
27.8628	27.6439	28.7913	27.517	27.592	28.4453	3	3	23	1873700000	0.208257	-0.247939	Q7KVP6;Q9W2I0;B7YZM7;E1JGQ4;A0A0B4LH32;B7YZM6;B7YZM3;B7YZM4;B7YZM5;Q7KVP5;Q7YU92	Q7KVP6;Q9W2I0;B7YZM7;E1JGQ4;A0A0B4LH32;B7YZM6;B7YZM3;B7YZM4;B7YZM5;Q7KVP5	CG42672	CG42672	-
26.961	27.108	27.148	26.2426	26.4922	26.8909	6	6	328	663940000	1.26254	-0.530458	Q7KVX5;Q9W4N8;A9YI35	Q7KVX5;Q9W4N8	Vap33	CG5014	VAMP-associated protein 33kDa
25.492	24.1283	22.5526	23.5123	23.8475	21.8674	17	1	818	91291000	0.396506	-0.981904	Q7KY07	Q7KY07	Rab32	CG8024	Rab32
30.3265	30.1746	30.5097	30.2016	30.1026	30.3226	20	20	286	6152400000	0.479631	-0.127965	Q7YU24;F6JB17;B4YW91;A9YJ70	Q7YU24;F6JB17	Marf	CG3869	Mitochondrial assembly regulatory factor
27.2434	27.293	26.7514	26.7852	26.7159	26.6803	4	4	53	565580000	0.9845	-0.36876	Q9VRW4;Q7YU35	Q9VRW4;Q7YU35	Best2	CG10173	Bestrophin 2
29.9795	29.8026	29.4279	29.3519	29.6085	29.3015	5	5	204	5025800000	0.772904	-0.316032	Q9VUX0;Q7YU53;M9PFN0	Q9VUX0;Q7YU53;M9PFN0	CG5830	CG5830	-
30.3952	30.3545	30.3749	30.4994	30.3858	30.5817	13	13	118	6386800000	0.918678	0.114106	X2J9B0;Q9VL24;Q7YU59;Q9U5W1	X2J9B0;Q9VL24;Q7YU59;Q9U5W1	Npc1a	CG5722	Niemann-Pick type C-1a
27.9015	27.4975	28.1571	27.4978	27.9553	27.7623	9	9	194	1036500000	0.18574	-0.113545	Q7YU85;A0A0B4KI32;Q9VA36;A0A0B4KI34;Q86PF3;A0A0B4KHJ8;A0A0B4KHG1;Q9Y154;Q9VA35	Q7YU85;A0A0B4KI32;Q9VA36;A0A0B4KI34;Q86PF3;A0A0B4KHJ8;A0A0B4KHG1;Q9Y154;Q9VA35	cindr	CG31012	CIN85 and CD2AP related
23.3133	22.2621	23.2222	23.4133	22.7848	24.3238	2	2	48	47603000	0.441191	0.574737	Q867Z4-2;D3DMG1;P42284-1;P42284-3;Q867Z4-3;P42284;Q867Z4-5;Q9V5M3-5;Q9V5M3-4;Q9V5M6-3;Q7KQZ4-4;Q9V5M6-5;Q9V5M3-2;Q7KQZ4-2;Q9V5M6-4;Q7KQZ4-3;Q9V5M6-2;Q9V5M3-3;Q7KQZ4;Q9V5M3;P42283;Q9V5M6;Q867Z4	Q867Z4-2;D3DMG1;P42284-1;P42284-3;Q867Z4-3;P42284;Q867Z4-5;Q9V5M3-5;Q9V5M3-4;Q9V5M6-3;Q7KQZ4-4;Q9V5M6-5;Q9V5M3-2;Q7KQZ4-2;Q9V5M6-4;Q7KQZ4-3;Q9V5M6-2;Q9V5M3-3;Q7KQZ4;Q9V5M3;P42283;Q9V5M6;Q867Z4	lola	CG12052	longitudinals lacking
26.7993	26.7367	26.1534	26.9637	27.1367	27.1646	6	6	27	518630000	1.1484	0.525176	Q868Z9-2;Q868Z9-6;Q868Z9;Q868Z9-5;F0JAG3;D0IQI7	Q868Z9-2;Q868Z9-6;Q868Z9;Q868Z9-5;F0JAG3	Ppn	CG33103	Papilin
24.5412	24.7097	25.1947	24.508	24.4227	24.5079	18	1	235	127080000	0.782201	-0.335692	Q9VLL3;Q86BM5;Q9U7E7	Q9VLL3;Q86BM5;Q9U7E7	Akap200	CG13388	A kinase anchor protein 200
25.1735	25.2979	25.3298	24.8097	25.108	25.346	3	3	37	164100000	0.479263	-0.179131	Q8T9D1;Q86BS3;Q5MAI1	Q8T9D1;Q86BS3;Q5MAI1	Chro	CG10712	Chromator
27.6172	27.6519	27.1952	27.6779	27.825	27.2979	10	10	443	1074800000	0.201053	0.112152	Q86DT8;Q86DT7;Q86DT6;Q86DT5;Q9XYW6	Q86DT8;Q86DT7;Q86DT6;Q86DT5;Q9XYW6	STUB1	CG5203	STIP1 homology and U-box containing protein 1
26.2361	26.0346	25.8156	25.9892	25.1979	25.8501	2	2	35	275110000	0.570876	-0.349712	Q86NN7;Q9VY98;A9YHB9;F6JA46;F6JA49;F6JA40	Q86NN7;Q9VY98;A9YHB9;F6JA46;F6JA49;F6JA40	CG9941	CG9941	-
27.3984	27.3422	27.2193	27.102	27.2203	27.4139	8	8	179	697700000	0.286016	-0.0745494	Q9VF74;Q86NV7;Q95TY5;Q7KSI6;Q9VF73;A2RVD2	Q9VF74;Q86NV7;Q95TY5;Q7KSI6;Q9VF73	CG34404	CG34404	-
25.3783	24.719	24.4798	24.6729	24.9808	24.737	3	3	97	164450000	0.0768143	-0.0621166	Q9VR90;Q86P91;Q9GU66	Q9VR90;Q86P91	Syx16	CG1467	Syntaxin 16
25.8903	26.5966	26.0737	24.3562	25.8582	25.4768	6	6	92	268590000	0.89567	-0.956481	Q86PM1;Q9VWI6	Q86PM1;Q9VWI6	kek5	CG12199	kekkon 5
29.2458	29.3313	28.8123	29.4079	29.3956	29.6496	9	9	47	3453100000	0.916352	0.354554	Q8I079	Q8I079	CG32640	CG32640	-
23.9158	22.7976	23.1944	24.6068	22.8394	22.8621	3	3	79	55120000	0.0695969	0.133502	Q8IGE9;Q9VN21	Q8IGE9;Q9VN21	lost	CG14648	lost
26.6273	26.0588	25.9917	25.9416	24.5036	25.5991	4	4	57	271140000	0.852848	-0.877807	Q9NFP0;Q9W289;Q8IGK8;Q960J1	Q9NFP0;Q9W289;Q8IGK8	GM130	CG11061	Golgi matrix protein 130 kD
26.9466	27.0059	26.7388	26.5258	26.5983	25.9315	6	6	127	466510000	1.13338	-0.545219	Q8T6I0;Q8IGN0;Q8T8W3;Q94919	Q8T6I0;Q8IGN0;Q8T8W3	Past1	CG6148	Putative Achaete Scute Target 1
25.9481	25.8841	25.2913	25.4526	25.2498	23.9941	2	2	46	200700000	0.73947	-0.809011	Q8IPJ6;Q9Y0Z0;Q8IGT8	Q8IPJ6;Q9Y0Z0;Q8IGT8	mmy	CG9535	mummy
25.4167	24.3224	24.4834	25.2248	24.732	25.5495	3	3	59	154480000	0.441873	0.427939	Q8IMV6;Q8IGV1;Q9VC33;A0A0B4KGV9;Q7K1P7	Q8IMV6;Q8IGV1;Q9VC33	Saf-B	CG6995	Scaffold attachment factor B
29.0824	28.6438	28.7534	28.771	28.6949	29.3564	11	11	305	2227900000	0.175314	0.114228	Q8IMG1;Q8IGY5;Q9V9U3;Q8I0J1;Q86PC7;Q7KLU9;Q9U4R5;Q9U4R4;Q9U4R3;Q9U4R0;Q9U4Q8;Q9U4Q6;Q9TVG2;Q7KLV0;O16040;Q9TW87;Q9U4Q9;Q9U4Q7;Q9U4R2	Q8IMG1;Q8IGY5;Q9V9U3;Q8I0J1;Q86PC7;Q7KLU9;Q9U4R5;Q9U4R4;Q9U4R3;Q9U4R0;Q9U4Q8;Q9U4Q6;Q9TVG2;Q7KLV0;O16040;Q9TW87;Q9U4Q9;Q9U4Q7	CG1910	CG1910	-
24.6469	24.0092	23.9324	24.1992	22.9358	24.0443	4	4	67	77177000	0.440283	-0.469728	Q9VQE0;Q8IHG0;Q8T9L0	Q9VQE0;Q8IHG0;Q8T9L0	Drp1	CG3210	Dynamin related protein 1
25.8165	25.9702	21.4028	25.5494	24.9533	25.2342	4	4	93	176680000	0.219461	0.849098	Q9V9R4;Q8IMF4;Q8IMF3;Q2PDP3	Q9V9R4;Q8IMF4;Q8IMF3;Q2PDP3	CG2201	CG2201	-
34.3502	34.5667	34.3227	34.3551	34.2567	34.2237	18	18	593	108650000000	0.709768	-0.134688	Q8IMI7;Q9VA91;Q3KN36	Q8IMI7;Q9VA91;Q3KN36	RpS7	CG1883	Ribosomal protein S7
26.3292	26.3955	26.0501	26.556	26.3301	25.9039	5	5	159	456470000	0.00759817	0.00505384	Q9VHI8;Q8INP8;Q8INP9;Q8MQQ5	Q9VHI8;Q8INP8;Q8INP9;Q8MQQ5	CG11980	CG11980	-
21.1079	24.2933	24.6938	24.1099	23.9822	24.2617	2	2	54	75967000	0.264271	0.75291	Q8IPC3;Q8SYF0;Q8IPC5	Q8IPC3;Q8SYF0;Q8IPC5	CYLD	CG5603	Cylindromatosis
30.9471	30.5521	31.0159	30.4685	30.1376	30.6076	18	1	47	7569800000	1.0139	-0.433749	Q8IPF5;Q9U7E6;Q8SY32	Q8IPF5;Q9U7E6	Akap200	CG13388	A kinase anchor protein 200
28.4451	27.9462	27.7281	28.1055	28.0312	27.8363	6	6	252	1531300000	0.0755837	-0.0487823	Q9VMH3;Q9GQR3;Q8IPK0;Q9GQR4;Q9GQR6;Q9GQR5;D1Z391;M9NEA1	Q9VMH3;Q9GQR3;Q8IPK0;Q9GQR4;Q9GQR6;Q9GQR5;D1Z391;M9NEA1	stai	CG31641	stathmin
28.6803	28.4444	27.9642	27.9622	27.7659	27.6613	3	3	159	1717200000	1.16626	-0.566489	Q8IQD7;Q8IQD8;Q9VT88	Q8IQD7;Q8IQD8;Q9VT88	scramb1	CG32056	scramblase 1
26.7693	26.8006	26.5554	26.8757	27.1286	26.8988	9	1	30	646170000	1.09273	0.259307	Q8IQM5;Q960Q5	Q8IQM5;Q960Q5	CG7656	CG7656	-
28.2835	28.1905	27.9678	27.9666	27.9481	27.7775	5	5	292	1319400000	1.0546	-0.249866	Q9VXP1;Q8IR26	Q9VXP1;Q8IR26	CG32581	CG32581	-
26.6026	26.8901	25.4327	26.0425	26.0504	26.1372	6	6	78	363660000	0.19981	-0.231772	Q8IRJ0;Q9W0R3;Q86PA5;Q8WSF2;Q9NHZ3	Q8IRJ0;Q9W0R3;Q86PA5;Q8WSF2	Ptpmeg	CG1228	Protein tyrosine phosphatase Meg
31.8997	31.816	31.9651	31.7289	31.7556	31.818	40	40	487	17999000000	1.17153	-0.126095	Q8MMD3;Q8MMD2;Q9W111;Q8WQ61;E3CTP7	Q8MMD3;Q8MMD2;Q9W111;Q8WQ61;E3CTP7	Eps-15	CG16932	Epidermal growth factor receptor pathway substrate clone 15
27.5974	27.4019	27.9987	27.2439	26.9037	28.1125	2	1	72	999190000	0.242376	-0.24597	Q9VGB6;Q8MR44	Q9VGB6;Q8MR44	Pglym87	CG17645	Phosphoglyceromutase 87
25.1581	25.202	25.6115	25.7791	25.2647	25.1763	5	5	23	189640000	0.128298	0.0828654	X2JAF1;Q8MSS1	X2JAF1;Q8MSS1	lva	CG6450	lava lamp
24.2502	24.6802	24.9466	24.3325	24.503	24.4309	3	2	23	108770000	0.41467	-0.20355	Q8MST1;Q9VB21;D5AEM3	Q8MST1;Q9VB21	CG5639	CG5639	-
27.2575	27.5051	27.0535	26.6477	26.7963	27.0954	11	6	26	739050000	1.07913	-0.425592	Q9VAX7;Q8MST5	Q9VAX7;Q8MST5	betaTub97EF	CG4869	beta-Tubulin at 97EF
25.4814	26.5295	25.6744	26.3776	26.1266	26.6106	5	5	104	339850000	0.608673	0.476509	Q9VKC8;Q8MT29	Q9VKC8;Q8MT29	Tom70	CG6756	Translocase of outer membrane 70
27.9517	27.8421	28.0589	27.8584	27.7129	27.9048	9	9	127	1074400000	0.668191	-0.125504	Q8SWR8;A0A0B4LH64;Q8SWR8-2;Q8SWR8-3	Q8SWR8;A0A0B4LH64;Q8SWR8-2;Q8SWR8-3	Atx2	CG5166	Ataxin-2
25.955	25.807	25.6047	25.6858	25.0795	25.8808	2	2	225	400800000	0.386424	-0.240177	Q8SWS2;Q9VYM7;X2JEY3	Q8SWS2;Q9VYM7;X2JEY3	CG42258	CG42258	-
28.3362	28.1395	28.2258	28.1155	27.9602	28.1087	9	9	15	1325300000	1.0631	-0.172364	Q8SWU2;Q9VW13	Q8SWU2;Q9VW13	CG9330	CG9330	-
26.5211	26.4775	27.0799	26.9266	27.2163	26.6411	2	2	218	578440000	0.388214	0.235209	Q8SX35;L0MLM5	Q8SX35;L0MLM5	CG32850	CG32850	-
23.5954	23.8325	23.6049	23.6513	24.0385	23.8108	2	2	23	59773000	0.498984	0.155945	Q8SY33-2;Q8SY33-3;Q8SY33	Q8SY33-2;Q8SY33-3;Q8SY33	gw	CG31992	gawky
24.6199	25.2294	24.5106	23.8796	24.5416	24.1868	2	2	71	148140000	0.927315	-0.583914	Q9VS39;Q8SYN3	Q9VS39;Q8SYN3	CG14830	CG14830	-
27.6889	27.7439	27.5782	27.7755	27.6866	27.5605	8	8	288	1174200000	0.0161106	0.00384458	Q8SYN6;Q9VSC5	Q8SYN6;Q9VSC5	CG8209	CG8209	-
26.9563	27.2465	26.6893	27.1652	27.1733	27.685	5	5	271	840060000	0.733972	0.377143	Q9W3Q0;Q8SYS5;F6J915;X2J5T3;O18334	Q9W3Q0;Q8SYS5;F6J915	Rab39	CG12156	Rab39
29.9126	29.8701	29.5669	30.0885	29.8509	29.8235	11	11	473	5440500000	0.428006	0.137781	Q8SZU6;Q8IRG7;M9MRY7;E8NH17	Q8SZU6;Q8IRG7;M9MRY7;E8NH17	CG12024	CG12024	-
23.7751	23.9088	23.7001	22.4265	23.6634	24.8178	17	1	472	76976000	0.0808572	-0.158707	Q8T0G8	Q8T0G8	Rab32	CG8024	Rab32
26.9987	27.2244	26.4149	26.4093	27.3111	27.2394	5	5	314	692960000	0.102414	0.107291	Q8T0Q4	Q8T0Q4	shrb	CG8055	shrub
30.3481	29.416	31.0462	30.5395	32.039	29.8813	2	2	59	12019000000	0.278397	0.549893	Q9V3D9;Q8T3P8	Q9V3D9;Q8T3P8	Srp54k	CG4659	Signal recognition particle protein 54k
25.3588	24.6478	24.1294	24.3097	24.0452	24.5744	2	2	34	115580000	0.446046	-0.402273	Q8T4G5;Q8IQQ9	Q8T4G5;Q8IQQ9	CG6512	CG6512	-
27.4126	28.5968	28.5401	28.2572	27.3739	28.1894	4	4	71	1361500000	0.194788	-0.242949	Q8T6B9;A4V193;Q8T6B9-2	Q8T6B9;A4V193;Q8T6B9-2	hfp	CG12085	half pint
26.177	26.668	25.7532	25.6209	25.4942	25.1067	4	4	103	355370000	1.2154	-0.792164	Q9VSR8;T1W043;Q8T8U5	Q9VSR8;T1W043;Q8T8U5	CG5653	CG5653	-
28.7216	28.3529	27.2712	28.5738	28.5731	27.6717	13	1	374	1614900000	0.107595	0.157607	Q8T8V5	Q8T8V5	La	CG10922	La autoantigen-like
28.1028	28.5106	28.3836	28.1878	28.3144	28.3523	20	20	174	1446800000	0.134214	-0.0474707	Q8T9C5;Q9I7N0;Q7KTD0;Q7KTC9;Q7KTC8;Q7KTC7;Q7KTC6;Q7KTC5;Q7KTC4;Q7KTC3;Q7KTC2;Q7KTC1;Q7KTB9;Q7KTB8;Q7KTB7;Q9VK56;Q7KTC0;A2RVE8;H8YF49;H8YF41;H8YF40;H8YF39;H8YF37;H8YF36;H8YF35;H8YF34;H8YF38;H8YFF9;H8YFF8;H8YFF4;H8YFF1;H8YFF0;H8YFE8;H8YFE6;H8YFE5;H8YFD4;H8YFD3;H8YFD0;H8YFC8;H8YFC5;H8YFC4;H8YFC1;H8YFB9;H8YFB4;H8YFB2;H8YFA7;H8YFA3;H8YFA0;H8YF99;H8YF98;H8YF91;H8YF81;H8YF80;H8YF76;H8YF73;H8YF69;H8YF68;…	Q8T9C5;Q9I7N0;Q7KTD0;Q7KTC9;Q7KTC8;Q7KTC7;Q7KTC6;Q7KTC5;Q7KTC4;Q7KTC3;Q7KTC2;Q7KTC1;Q7KTB9;Q7KTB8;Q7KTB7;Q9VK56;Q7KTC0	MRP	CG6214	Multidrug-Resistance like Protein 1
22.5217	22.398	24.2196	22.7424	23.6194	23.0862	3	3	72	40125000	0.0554138	0.102877	Q8T9G8;T2FFB7;Q9VLM8;K7ZI11	Q8T9G8;T2FFB7;Q9VLM8;K7ZI11	AlaRS	CG13391	Alanyl-tRNA synthetase
27.5105	26.8439	26.9076	26.6998	26.9822	26.7153	15	1	25	574920000	0.55169	-0.288246	Q94544;Q7JNK2	Q94544	sktl	CG9985	skittles
27.3171	27.8026	27.1046	27.8286	27.2	27.4709	6	6	24	1008000000	0.121604	0.0917219	Q95RR5;Q7K3H0;Q7JNX6;Q9VTN5	Q95RR5;Q7K3H0;Q7JNX6	Pi3K68D	CG11621	Phosphotidylinositol 3 kinase 68D
24.7577	25.5741	25.2285	25.5579	25.242	25.4547	3	3	48	234810000	0.382833	0.231422	Q9VEP6;Q95SP9	Q9VEP6;Q95SP9	AdSL	CG3590	Adenylosuccinate Lyase
28.5905	28.8643	28.5306	28.3661	28.6162	28.5374	3	3	253	2226200000	0.542117	-0.155242	Q95T12;D8FT42;F0JAK1;Q95T12-3;Q95T12-2	Q95T12	fwe	CG6151	flower
26.7433	26.7191	26.4971	26.7665	26.5675	26.3877	7	7	197	578800000	0.231118	-0.079298	Q9VXI3;Q95TL8	Q9VXI3;Q95TL8	CG9911	CG9911	-
25.7766	26.7904	27.2395	26.4827	26.5068	26.9878	5	5	77	470700000	0.0418946	0.0569337	Q960E2;Q9VN44;Q86NQ0	Q960E2;Q9VN44;Q86NQ0	Karybeta3	CG1059	Karyopherin beta 3
28.1857	27.7919	28.2816	27.7798	27.5713	28.2262	12	12	226	1221200000	0.392411	-0.227303	Q9VEH0;Q960Y8;Q95R41	Q9VEH0;Q960Y8;Q95R41	alt	CG18212	aluminum tubes
29.658	29.493	29.1621	29.3663	29.0142	29.0231	10	10	242	3631300000	0.74727	-0.303155	Q967S7	Q967S7	HMS-Beagle\gag	-	HMS-Beagle element gag
26.3647	26.1343	26.5027	27.0356	26.3928	26.664	50	2	339	421730000	0.7794	0.363572	Q99140	Q99140	kst	CG12008	karst
29.9422	29.7167	29.5934	29.4038	29.4993	29.5252	15	15	192	3603500000	1.18894	-0.274685	Q9VPY2;Q9GUB1	Q9VPY2;Q9GUB1	Plap	CG5105	Phospholipase A2 activator protein
27.9295	27.5017	27.8929	27.9299	28.0065	28.1038	10	10	295	1121500000	0.751779	0.238717	Q9I7K6	Q9I7K6	CG8223	CG8223	-
28.1568	28.124	27.7902	28.22	28.3525	28.1144	7	7	209	1653700000	0.687449	0.205256	Q9I7V7;Q9I7V6;Q8IHG2;Q8T0V2;Q7KVN1;Q8IHC7;Q8IHH2;Q8IH54;Q9GU49;Q8IRK7;Q8IGI1;Q9GU50	Q9I7V7;Q9I7V6;Q8IHG2;Q8T0V2;Q7KVN1;Q8IHC7;Q8IHH2;Q8IH54;Q9GU49;Q8IRK7;Q8IGI1;Q9GU50	MESK2	CG15669	Misexpression suppressor of KSR 2
25.4641	24.8706	25.0701	26.4817	25.089	26.0507	4	4	27	233380000	0.760121	0.738866	Q9NBD7	Q9NBD7	chb	CG32435	chromosome bows
28.7046	28.5256	27.6741	27.5087	27.3532	27.5165	7	7	77	1184300000	1.22705	-0.841963	Q9NGV4;Q9VM55;E1JHA6	Q9NGV4;Q9VM55;E1JHA6	uif	CG9138	uninflatable
27.0265	26.475	27.3541	27.7846	26.8306	27.0922	5	5	88	637500000	0.301247	0.283946	Q9VFT4;Q9NH72	Q9VFT4;Q9NH72	rin	CG9412	rasputin
29.325	28.8516	29.0051	28.6692	29.0707	28.1451	5	5	149	2604500000	0.646365	-0.432203	Q9VXV6;Q9NHD7	Q9VXV6;Q9NHD7	Scamp	CG9195	Scamp
26.0508	25.8626	25.1916	26.0533	25.2391	24.6324	7	7	92	213880000	0.332784	-0.393396	Q9TVM2;Q8IH79	Q9TVM2;Q8IH79	emb	CG13387	embargoed
27.7754	27.3888	27.7824	27.8142	27.6385	27.9193	13	1	8	963110000	0.388844	0.141786	Q9U5W6	Q9U5W6	msps	CG5000	mini spindles
24.9767	25.3236	25.1513	24.9389	25.4274	25.109	3	3	129	209210000	0.0149837	0.00790405	Q9U6R9;C3KGI9;Q9VH25	Q9U6R9	gammaSnap1	CG3988	gamma Soluble NSF attachment protein 1
27.0557	27.2932	27.0262	27.2196	27.3309	27.2622	4	4	127	852890000	0.739146	0.145869	Q9V3H2	Q9V3H2	Rpn11	CG18174	Regulatory particle non-ATPase 11
26.2075	26.4328	26.3387	26.6064	26.3358	26.2025	4	4	138	457050000	0.151999	0.0552235	Q9V3H5;Q9Y0G0	Q9V3H5;Q9Y0G0	Cdk5alpha	CG5387	Cdk5 activator-like protein
27.2094	27.1446	26.8692	26.8105	27.1812	27.008	3	3	132	714970000	0.190807	-0.0744801	Q9V3I2	Q9V3I2	Rab5	CG3664	Rab5
28.1626	28.208	27.7789	28.1673	27.996	28.0807	6	6	20	1456500000	0.0764709	0.0314782	Q9V3P3	Q9V3P3	REG	CG1591	Proteasome regulator gamma
26.0665	26.3888	25.7176	25.451	25.7411	25.1749	6	6	24	319540000	1.11644	-0.601929	Q9V3V9	Q9V3V9	EndoGI	CG4930	Endonuclease G inhibitor
28.9046	28.8245	28.3667	28.3026	28.4277	28.7122	4	4	157	2273100000	0.453773	-0.21776	Q9V3W7	Q9V3W7	SF2	CG6987	Splicing factor 2
32.2247	31.9304	31.8171	31.7806	32.0293	31.8947	23	23	78	19853000000	0.250468	-0.0892003	Q9V3W9;Q9XZE0;Q8IMB7	Q9V3W9;Q9XZE0;Q8IMB7	Rad23	CG1836	Rad23
28.3894	28.7502	28.217	27.7015	28.179	28.3021	5	5	298	1658900000	0.744361	-0.391345	Q9V3Y2	Q9V3Y2	CIAPIN1	CG4180	Cytokine induced apoptosis inhibitor 1
26.5281	26.0391	26.6414	26.2781	26.693	25.6803	5	5	10	370350000	0.20693	-0.185765	Q9V3Z4	Q9V3Z4	Rpn5	CG1100	Regulatory particle non-ATPase 5
26.8178	26.5423	26.9621	26.6369	26.4382	26.6224	6	6	149	473590000	0.682437	-0.208263	Q9V426	Q9V426	vig	CG4170	vasa intronic gene
26.0613	26.7643	25.9932	26.3883	25.6975	25.3221	7	7	159	314910000	0.519115	-0.470275	Q9V431	Q9V431	cass	CG6582	cassowary
25.3895	25.1927	24.977	25.0944	24.9608	24.7235	3	3	61	150370000	0.740971	-0.260211	Q9V434	Q9V434	AsnRS	CG10687	Asparaginyl-tRNA synthetase
26.8343	27.0357	27.3805	27.4106	27.2314	27.3383	8	8	65	661150000	0.656469	0.243317	Q9V4C8-6;Q9V4C8;Q9V4C8-5	Q9V4C8-6;Q9V4C8;Q9V4C8-5	Hcf	CG1710	Host cell factor
25.9613	25.3271	24.986	22.3844	26.5356	25.1786	2	2	128	257790000	0.22599	-0.725279	Q9VAC4	Q9VAC4	Nph	CG7911	Nucleophosmin
24.6072	25.1455	25.5323	24.8454	24.8467	25.0594	4	4	34	146520000	0.254559	-0.177854	Q9VAD1;E4NKH3;E4NKH2	Q9VAD1;E4NKH3;E4NKH2	CG7896	CG7896	-
25.9677	26.3453	26.0049	26.2542	26.2528	26.4137	5	5	129	424990000	0.696351	0.200926	Q9VAN0	Q9VAN0	CG11899	CG11899	-
24.6092	24.4963	25.0521	24.3567	24.6055	24.7958	3	3	33	119210000	0.248947	-0.133231	Q9VAX8;Q86NS3	Q9VAX8;Q86NS3	CG4849	CG4849	-
31.8102	31.6059	31.5785	31.71	31.6979	31.5472	39	39	428	14816000000	0.0501836	-0.0131423	Q9VB05	Q9VB05	ALiX	CG12876	ALG-2 interacting protein X
29.8941	29.6272	29.7151	29.6029	29.4784	29.5341	12	12	191	3772700000	1.12651	-0.206981	Q9VB23	Q9VB23	wdb	CG5643	widerborst
25.1208	23.6604	24.1101	25.1183	25.2746	25.3192	2	2	166	146630000	1.0118	0.940271	Q9VBF0;A0A0B4KH14	Q9VBF0;A0A0B4KH14	CG5447	CG5447	-
27.5211	27.6604	27.1897	27.0725	27.1574	27.2646	7	7	141	733220000	0.907652	-0.292201	Q9VBP9-2;Q9VBP9	Q9VBP9-2;Q9VBP9	Npl4	CG4673	Nuclear protein localization 4
24.9329	25.5364	24.3683	24.6817	24.2429	25.4125	3	3	86	143240000	0.127566	-0.166869	Q9VBQ5	Q9VBQ5	CG5112	CG5112	-
27.382	27.9166	27.2057	27.692	27.1479	27.3419	4	4	161	1029400000	0.150416	-0.107508	Q9VBX8	Q9VBX8	CG33095	CG33095	-
24.5126	24.6561	25.1617	25.2719	24.2214	25.3719	2	2	149	168780000	0.160372	0.178266	Q9VBY7;Q8IMT8;Q6NL82	Q9VBY7;Q8IMT8;Q6NL82	veli	CG7662	veli
27.2286	27.2263	26.7265	27.0311	27.1537	27.1528	4	4	211	749310000	0.109572	0.0520725	Q9VC31;Q4V4N9	Q9VC31;Q4V4N9	RabX4	CG31118	RabX4
26.8221	26.4335	26.8404	25.9777	26.3242	25.1424	2	2	73	439480000	1.10831	-0.883885	Q9VCF1	Q9VCF1	CG13603	CG13603	-
26.2591	26.3106	25.8639	25.9703	26.1792	26.5384	4	4	111	413200000	0.144523	0.0847708	Q9VCT9	Q9VCT9	Usp12-46	CG7023	Ubiquitin-specific protease 12/46
25.3982	25.4527	25.7773	25.4035	26.1809	25.6116	3	1	89	304870000	0.294039	0.189269	Q9VCZ2	Q9VCZ2	CG5346	CG5346	-
26.097	26.0373	25.7627	25.4912	25.865	25.8759	4	4	246	341960000	0.609883	-0.221694	Q9VD30	Q9VD30	rdhB	CG7077	retinol dehydrogenase B
25.9538	26.2306	25.5096	26.331	26.4662	26.4973	3	3	73	406980000	1.16079	0.533471	Q9VD68	Q9VD68	CG6656	CG6656	-
29.9359	29.5508	29.6268	29.4772	29.1363	29.3771	15	15	191	3441700000	1.13402	-0.37434	Q9VE75;Q9VKF6	Q9VE75	Vha100-2	CG18617	Vacuolar H[+] ATPase 100kD subunit 2
23.7803	24.5415	23.7057	23.731	24.0703	24.7045	2	2	169	85501000	0.152318	0.15943	Q9VEC8	Q9VEC8	Prx5	CG7217	Peroxiredoxin 5
24.6126	25.0307	21.8951	24.3271	24.4565	24.868	2	2	36	97746000	0.28518	0.704424	Q9VF20	Q9VF20	Hmt-1	CG4225	Heavy metal tolerance factor 1
23.3372	23.4291	23.181	23.045	23.0542	23.2488	2	2	49	52707000	0.951212	-0.199752	Q9VFF0	Q9VFF0	UQCR-C1	CG3731	Ubiquinol-cytochrome c reductase core protein 1
26.3633	26.108	26.1724	26.089	25.835	25.6424	5	5	132	384280000	1.12331	-0.359068	Q9VFP0	Q9VFP0	CG3061	CG3061	-
28.0034	27.6053	27.2938	27.6632	27.7312	27.5943	7	7	211	1170700000	0.0470463	0.0287406	Q9VFP6;O76455	Q9VFP6;O76455	Ipp	CG3028	Inositol polyphosphate 1-phosphatase
30.6469	30.4527	30.1332	30.4297	30.1432	30.4264	11	11	375	7282900000	0.165296	-0.0778179	Q9VFV9	Q9VFV9	Droj2	CG8863	DnaJ-like-2
28.1745	28.7837	28.68	28.0748	29.0002	29.0104	6	6	299	1937100000	0.153488	0.149031	Q9VG51	Q9VG51	Snx3	CG6359	Sorting nexin 3
26.9172	26.8283	26.8094	26.7549	26.7085	26.5464	4	4	87	501540000	1.19612	-0.181726	Q9VGH5;Q8INJ6;Q8IG99	Q9VGH5;Q8INJ6;Q8IG99	glo	CG6946	glorund
23.9786	22.4989	21.0454	22.9701	22.8131	22.866	2	2	16	39322000	0.166943	0.375424	Q9VGM1	Q9VGM1	Mrp4	CG14709	Multidrug resistance protein 4
25.9807	25.1949	25.7944	25.6868	25.5018	25.9157	3	3	55	237180000	0.0582591	0.0447152	Q9VGR1;Q3ZAL1	Q9VGR1;Q3ZAL1	GCC88	CG10703	GRIP and coiled-coil domain containing 88 kDa
28.8492	28.512	28.6411	28.4913	28.548	28.7385	11	11	261	1898300000	0.238651	-0.0747992	Q9VHC7;A0A0B4K6Z1;Q8MSI9	Q9VHC7;A0A0B4K6Z1	rump	CG9373	rumpelstiltskin
25.4633	25.9327	25.966	25.577	25.6151	25.0537	2	2	71	257560000	0.697183	-0.372028	Q9VHC8	Q9VHC8	CG8149	CG8149	-
23.7018	23.7166	25.1975	24.812	24.8247	24.5819	3	3	111	120230000	0.459045	0.534256	Q9VHI7	Q9VHI7	Iru	CG11982	Iruka
27.3135	27.0635	25.8151	26.3866	26.812	25.986	5	5	85	510150000	0.256144	-0.335833	Q9VHL2	Q9VHL2	CCT7	CG8351	Chaperonin containing TCP1 subunit 7
30.2368	30.1944	30.086	30.1296	29.9498	30.1583	12	12	238	5129800000	0.515865	-0.0931505	Q9VHN7;Q7KSU6;Q95S19;Q9VVP4;Q8MZ62	Q9VHN7;Q7KSU6	CG8036	CG8036	-
27.9013	28.0433	27.9081	27.5134	27.8982	29.0096	6	6	135	1304300000	0.15742	0.189479	Q9VHX2	Q9VHX2	CG3223	CG3223	-
29.3808	29.2603	28.9184	29.5436	28.8666	29.2252	12	12	383	3383100000	0.0357629	0.0253143	Q9VHX4	Q9VHX4	CG2767	CG2767	-
29.537	29.2206	29.2769	29.062	29.0446	29.11	8	8	205	2791700000	1.28614	-0.272643	Q9VI20;Q3KN42;Q8T089	Q9VI20;Q3KN42	gzl	CG10277	godzilla E3 ubiquitin protein ligase
28.4999	28.5333	28.5733	28.7326	28.7943	28.5084	11	11	128	1742500000	0.732524	0.142953	Q9VJ75	Q9VJ75	CG10413	CG10413	-
28.8193	29.0617	28.5726	28.8656	29.0403	28.8291	9	9	254	2511900000	0.237341	0.0937888	Q9VJD4	Q9VJD4	Sgt	CG5094	small glutamine-rich tetratricopeptide containing protein
28.5217	27.9964	28.5172	28.4936	28.1222	28.0523	13	13	101	1445000000	0.214471	-0.122403	Q9VK28;C0PTX5;Q95S21	Q9VK28;C0PTX5;Q95S21	CG16974	CG16974	-
23.7499	23.2342	23.0816	23.5254	23.2397	21.2073	3	3	27	41734000	0.388323	-0.697779	Q9VK59	Q9VK59	CG5787	CG5787	-
24.932	23.9555	24.1791	24.1151	23.7917	24.2139	3	3	84	89873000	0.417299	-0.315273	Q9VK69	Q9VK69	CCT4	CG5525	Chaperonin containing TCP1 subunit 4
27.9035	27.7558	27.5041	27.9553	27.8664	27.5916	8	8	304	1254700000	0.200605	0.0832818	Q9VKI8	Q9VKI8	CG6287	CG6287	-
25.3931	25.3468	25.1499	25.9087	25.0438	24.9118	3	3	83	237360000	0.00868726	-0.00848834	Q9VKW1	Q9VKW1	Wdfy2	CG5168	WD repeat and FYVE domain containing 2
24.6122	24.1661	23.9457	23.8756	24.0918	23.7268	4	4	112	99152000	0.702557	-0.343264	Q9VKZ8	Q9VKZ8	Usp14	CG5384	Ubiquitin specific protease 14
28.0183	27.8795	27.5114	27.7565	27.8268	27.2107	5	5	256	1248100000	0.344629	-0.205096	Q9VL00	Q9VL00	CG4968	CG4968	-
28.7662	28.6937	28.3751	28.5778	28.3143	28.0874	6	6	333	1842700000	0.700021	-0.285204	Q9VL16	Q9VL16	CG5676	CG5676	-
25.9526	25.8344	26.286	25.9561	25.5477	25.6154	5	5	227	361100000	0.79324	-0.317926	Q9VL18;Q9VL18-2	Q9VL18;Q9VL18-2	eEF1delta	CG4912	eukaryotic translation elongation factor 1 delta
28.0616	27.8664	27.149	26.8636	27.2969	28.0394	12	12	289	1121900000	0.264415	-0.292352	X2J5E8;Q9VL78	X2J5E8;Q9VL78	Fkbp59	CG4535	FK506-binding protein 59kD
29.0833	28.9777	28.5461	29.0999	28.9492	28.8947	14	14	404	2779200000	0.254121	0.112238	Q9VLB7;Q24349	Q9VLB7;Q24349	Gdi	CG4422	GDP dissociation inhibitor
24.9811	24.4143	24.4831	24.5954	23.2031	23.4012	2	2	77	125180000	0.884949	-0.892923	Q9VM11	Q9VM11	CG5973	CG5973	-
26.2688	26.9271	25.9809	26.0406	26.6879	26.6566	2	2	75	488680000	0.0693024	0.0694879	Q9VM35	Q9VM35	CG4502	CG4502	-
27.8586	28.1143	28.3125	27.8463	27.8614	28.3764	9	9	65	1231900000	0.11139	-0.0671183	X2J786;Q9VMA7	X2J786;Q9VMA7	Tango1	CG11098	Transport and Golgi organization 1
26.054	25.7334	25.7615	25.7656	26.3839	26.1511	3	3	93	326820000	0.532418	0.250584	X2J8X6;Q9VMC9	X2J8X6;Q9VMC9	KFase	CG9542	Kynurenine formamidase
25.9688	25.9422	25.6595	25.1129	25.6184	25.428	4	4	88	235170000	1.24394	-0.4704	Q9VMI5	Q9VMI5	CG9135	CG9135	-
27.5224	27.6907	27.4784	27.5236	27.3173	26.9817	4	4	246	885930000	0.782907	-0.289638	Q9VMQ9	Q9VMQ9	cl	CG11024	clot
23.8344	24.0462	23.7658	23.8409	23.895	23.8571	2	2	56	84544000	0.072608	-0.0177911	Q9VN88	Q9VN88	Vps37B	CG1115	Vacuolar protein sorting 37B
28.0594	27.108	26.6415	27.804	26.5127	27.0104	3	3	323	841660000	0.102885	-0.160639	Q9VN91;D2NUK8	Q9VN91	rtp	CG10233	retinophilin
24.1327	25.023	23.6546	24.405	24.0317	24.5667	3	3	78	122370000	0.0513363	0.0643838	Q9VNE2	Q9VNE2	kra	CG2922	krasavietz
26.9222	26.9408	27.001	27.0054	26.7411	27.2558	7	7	104	562090000	0.110969	0.0461273	Q9VNI8	Q9VNI8	Hpr1	CG2031	Hpr1
24.5525	24.7409	24.9601	25.0628	25.7018	24.5031	3	3	22	137540000	0.389701	0.338064	Q9VNZ8	Q9VNZ8	Als2	CG7158	Amyotrophic lateral sclerosis 2
29.7672	29.5242	29.4038	29.4008	29.113	29.4485	11	11	157	3255600000	0.749479	-0.244277	Q9VP57	Q9VP57	pzg	CG7752	putzig
29.5956	30.0092	29.8222	29.9084	29.5973	30.0113	6	6	355	5000400000	0.0602706	0.0300051	Q9VQF7	Q9VQF7	Bacc	CG9894	Bacchus
25.569	25.5753	24.983	25.477	25.1461	25.3824	3	3	82	234580000	0.0642386	-0.040554	Q9VQI5	Q9VQI5	CG31694	CG31694	-
28.1034	27.8277	28.0055	27.3223	28.0111	27.5373	10	10	283	1049400000	0.745211	-0.355361	Q9VQL1;Q95TC0	Q9VQL1;Q95TC0	SerRS	CG17259	Seryl-tRNA synthetase
28.79	28.5207	28.5919	28.5736	28.6059	28.7785	8	8	181	1812000000	0.0623923	0.018439	Q9VR03	Q9VR03	CG15435	CG15435	-
28.3141	27.6647	27.629	27.3238	27.5584	27.9134	9	9	177	987720000	0.409192	-0.270755	Q9VR42	Q9VR42	CG3008	CG3008	-
25.5809	25.5782	25.2745	26.8635	26.0511	25.3362	4	4	63	256500000	0.598761	0.605757	Q9VR62	Q9VR62	CG17598	CG17598	-
27.8348	27.7339	27.8105	27.7455	27.9987	28.01	10	10	18	1027800000	0.612985	0.124997	Q9VRF3	Q9VRF3	CG15445	CG15445	-
26.6956	26.2613	26.8312	26.1284	26.8476	25.7168	2	2	99	448820000	0.417452	-0.365128	Q9VRJ5	Q9VRJ5	CHMP2B	CG4618	Charged multivesicular body protein 2b
27.5329	27.3019	27.3495	27.9966	27.2194	27.49	2	2	72	882760000	0.295657	0.173879	Q9VRL0	Q9VRL0	Cyt-c1	CG4769	Cytochrome c1
27.2975	27.5493	26.9686	27.8716	27.397	27.4597	9	2	321	1060800000	0.60748	0.304249	Q9VRL8	Q9VRL8	blanks	CG10630	blanks
26.53	26.6391	26.2756	26.4776	26.3368	26.5542	4	4	38	407470000	0.0709789	-0.0253582	X2JGB3;Q9VRP9	X2JGB3;Q9VRP9	Bre1	CG10542	Bre1
27.0017	26.5232	26.9311	26.7465	26.2489	26.5004	2	2	2	461840000	0.705491	-0.320108	Q9VSF2	Q9VSF2	MED24	CG7999	Mediator complex subunit 24
27.2046	28.4072	28.4251	28.9604	28.5297	28.5021	4	4	136	2018700000	0.689436	0.65172	Q9VSL3;Q9VSL6;D1KS75	Q9VSL3	se	CG6781	sepia
28.4655	28.1491	28.3557	28.5464	28.4779	28.4978	6	6	115	1617100000	0.903828	0.183924	Q9VSX7	Q9VSX7	CG4080	CG4080	-
26.9633	26.8186	26.9172	26.7708	26.5517	26.863	5	5	233	623000000	0.775709	-0.171218	Q9VSY6	Q9VSY6	aay	CG3705	astray
31.614	31.415	31.5116	31.3113	31.6076	31.4404	15	15	302	14651000000	0.229408	-0.060456	Q9VSZ1;M9PF36;M9PEX2	Q9VSZ1;M9PF36;M9PEX2	CG3529	CG3529	-
28.632	28.381	29.1835	28.9075	29.1378	29.3983	9	9	157	2242900000	0.684602	0.415696	Q9VTH1	Q9VTH1	Ube3a	CG6190	Ubiquitin protein ligase E3A
26.3729	26.6289	27.0002	27.1151	26.6337	26.6629	5	5	10	493680000	0.222242	0.136501	Q9VTK7;Q95S49;E1JIE7;Q8IQF9	Q9VTK7;Q95S49;E1JIE7	Duba	CG6091	Deubiquitinating enzyme A
25.8801	26.5577	25.8383	25.5229	25.712	24.9725	4	4	65	257830000	1.00539	-0.689578	Q9VTU4	Q9VTU4	eIF3l	CG5642	eukaryotic translation initiation factor 3 subunit l
25.4849	25.8649	24.9484	24.6621	26.4544	25.019	3	3	107	268270000	0.0299912	-0.0542564	Q9VTY2;Q8SXE8	Q9VTY2;Q8SXE8	CG10638	CG10638	-
27.1411	27.0938	26.5451	27.1308	27.5936	27.2834	6	6	427	738240000	0.806237	0.40927	Q9VTY6	Q9VTY6	vih	CG10682	vihar
24.4759	25.2486	24.8122	24.7526	24.7447	25.7964	2	2	55	158610000	0.239759	0.252326	X2JCD3;Q9VU13;E1NZE1	X2JCD3;Q9VU13;E1NZE1	CG42709	CG42709	-
29.636	29.5145	28.5161	28.2187	29.0874	28.2527	5	5	243	2972900000	0.70547	-0.702585	Q9VU45	Q9VU45	Syx13	CG11278	Syntaxin 13
27.8811	27.8514	28.2032	27.8316	28.2135	27.8228	11	11	63	1128500000	0.045119	-0.0225932	Q9VU76;M9PFE5;M9PFI2;Q961X4	Q9VU76;M9PFE5;M9PFI2;Q961X4	cmb	CG10732	combover
30.3443	30.3662	30.4489	30.2816	30.1248	30.2827	22	22	146	5802500000	1.20079	-0.156764	Q9VUH6;Q960G3	Q9VUH6;Q960G3	mop	CG9311	myopic
28.7446	28.3758	28.6136	28.8005	27.8491	28.2287	16	16	31	1796200000	0.407864	-0.285245	Q9VUQ5;Q9VUQ5-2;M9PFK7;E5KZ94	Q9VUQ5;Q9VUQ5-2;M9PFK7;E5KZ94	AGO2	CG7439	Argonaute 2
28.9856	29.1514	29.3046	28.9189	28.7012	29.0723	15	15	135	2390500000	0.816076	-0.249743	Q9VUX2;M9PI73	Q9VUX2;M9PI73	mib1	CG5841	mind bomb 1
28.9377	28.8129	28.1379	28.4122	28.6503	28.5489	10	10	279	2097500000	0.131703	-0.092315	Q9VVA7;Q8MQZ0	Q9VVA7;Q8MQZ0	TSG101	CG9712	Tumor susceptibility gene 101
29.2947	29.1266	29.0751	29.1684	29.2502	29.1691	16	16	206	2661900000	0.159592	0.0304788	Q9VW54	Q9VW54	Rpn1	CG7762	Regulatory particle non-ATPase 1
25.1256	25.3861	25.7507	25.2917	25.1337	25.9034	3	3	219	268940000	0.0249647	0.0221138	Q9VW59	Q9VW59	RhoGDI	CG7823	RhoGDI
28.4203	28.1187	28.1105	28.5948	28.3974	28.2641	8	8	213	1535200000	0.653116	0.202218	Q9VW70;Q8SYR0;Q8T3M7	Q9VW70;Q8SYR0	CG7668	CG7668	-
25.0904	25.7199	25.4046	25.496	24.9576	25.1029	3	3	58	183490000	0.379994	-0.219486	Q9VW76	Q9VW76	CG14186	CG14186	-
29.4297	29.3639	28.9683	29.5011	29.8791	29.7553	12	12	358	3699100000	1.18225	0.457823	Q9VWD9	Q9VWD9	Ubqn	CG14224	Ubiquilin
25.3775	25.3546	25.0383	23.2375	25.2332	24.982	4	4	116	190840000	0.534698	-0.772594	Q9VWH4-2;Q9VWH4;Q8T0R3;D3DN10	Q9VWH4-2;Q9VWH4	Idh3a	CG12233	Isocitrate dehydrogenase 3a
26.1026	27.1786	26.9441	27.8217	27.2183	26.9828	2	2	128	810260000	0.659862	0.599162	Q9VWJ3	Q9VWJ3	CG32536	CG32536	-
29.1793	28.6919	28.4642	29.366	28.9591	29.0024	8	8	139	2613900000	0.59859	0.330723	X2JL49;Q9VWN5	X2JL49;Q9VWN5	CG7332	CG7332	-
21.806	22.1268	21.2878	20.8745	23.0576	22.6027	2	2	29	13713000	0.244288	0.438116	X2JFP6;X2JL40;Q9VWS3;Q494I2;X2JEA7	X2JFP6;X2JL40;Q9VWS3;Q494I2;X2JEA7	Rip11	CG6606	Rab11 interacting protein
24.5553	24.3648	25.7182	25.4105	25.5627	24.6238	3	3	52	157610000	0.246145	0.319567	Q9VWV4;Q7K571;Q9VWV2;Q7KUW2;Q9VWV5;D0IQG9	Q9VWV4;Q7K571;Q9VWV2;Q7KUW2;Q9VWV5;D0IQG9	CG32549	CG32549	-
28.2994	27.9809	27.3958	27.4154	26.9401	26.7933	2	2	79	1103800000	1.21998	-0.842436	Q9VX17	Q9VX17	CG6398	CG6398	-
30.8411	29.3694	30.1938	30.4993	30.9024	30.179	5	5	329	7487800000	0.341996	0.392152	Q9VXE8;Q9N9Z5	Q9VXE8;Q9N9Z5	Ubc7	CG4443	Ubiquitin conjugating enzyme 7
27.0452	27.0889	27.128	27.6875	27.2133	26.9937	5	5	55	669820000	0.438492	0.21078	Q9VXJ7	Q9VXJ7	CG42353	CG42353	-
24.9753	25.1719	25.6588	24.6117	25.0756	25.0631	3	3	165	219720000	0.622783	-0.351856	Q9VXM4	Q9VXM4	MSBP	CG9066	membrane steroid binding protein
25.2594	24.671	26.1341	25.0012	24.7288	24.5747	5	5	67	170260000	0.591742	-0.586604	Q9VXQ2;X2JDY8;Q86NY4	Q9VXQ2;X2JDY8;Q86NY4	Graf	CG8948	GTPase regulator associated with FAK
28.4076	28.0391	27.8436	28.0607	27.8701	27.667	8	8	179	1163100000	0.502959	-0.230799	Q9VYG2	Q9VYG2	Bap60	CG4303	Brahma associated protein 60kD
29.4187	29.5093	29.5443	29.2675	29.6675	29.7403	19	19	213	3311900000	0.168467	0.0676835	X2JEX7;Q9VYQ8	X2JEX7;Q9VYQ8	Usp7	CG1490	Ubiquitin-specific protease 7
28.4186	28.4326	28.4085	27.0149	27.2218	28.2066	8	8	479	1400100000	1.20006	-0.938832	Q9VZI1;M9PE30	Q9VZI1;M9PE30	Chd64	CG14996	Chd64
25.2802	25.727	25.4758	25.6736	25.2168	24.8961	3	3	77	248880000	0.374387	-0.232215	Q9VZS6	Q9VZS6	nSMase	CG12034	neutral sphingomyelinase
30.8375	30.5918	30.6652	30.4535	30.6469	30.5043	22	22	295	7495100000	0.81222	-0.163276	Q9VZU7	Q9VZU7	Usp5	CG12082	Ubiquitin specific protease 5
29.9007	29.6671	29.4591	29.6415	29.2406	29.1796	7	7	205	4162700000	0.767234	-0.321707	Q9VZW1;Q8SZE1	Q9VZW1;Q8SZE1	scramb2	CG1893	scramblase 2
29.3457	28.7854	28.9384	28.9359	29.2877	29.1005	5	5	335	2685700000	0.163149	0.0848681	Q9W073	Q9W073	CG12025	CG12025	-
26.7848	27.1584	26.7993	26.9093	26.564	25.7379	4	4	17	639970000	0.62324	-0.51045	Q9W0A7;Q4V3I2;Q4V3M6;Q4V3T2	Q9W0A7;Q4V3I2;Q4V3M6;Q4V3T2	RabX5	CG7980	RabX5
24.8338	24.4209	24.4586	24.5031	24.3713	24.5989	2	2	66	148050000	0.210363	-0.0800025	Q9W0B3;Q29QY8	Q9W0B3;Q29QY8	CG7967	CG7967	-
27.9804	27.9612	28.338	28.5253	28.3084	28.2993	7	7	53	1387800000	0.929325	0.284443	Q9W0L7;M9PDK3	Q9W0L7;M9PDK3	Usp10	CG32479	Ubiquitin specific protease 10
26.2796	26.1877	25.6068	25.8924	26.2125	26.4062	7	7	46	310380000	0.21955	0.14565	Q9W1B0	Q9W1B0	gek	CG4012	genghis khan
26.192	26.2379	25.9568	25.9097	26.1852	26.2904	3	3	46	394310000	0.0010829	-0.00047493	Q9W254;O44432	Q9W254;O44432	qkr58E-2	CG5821	quaking related 58E-2
29.1655	29.1551	29.014	28.9755	28.6751	28.5244	13	13	23	2228400000	1.28281	-0.386535	Q9W2M0	Q9W2M0	Rbpn-5	CG4030	Rabaptin-5
31.1436	30.8963	31.1072	30.8431	30.5584	30.8281	21	7	313	9203700000	1.19389	-0.305872	Q9W2R3	Q9W2R3	sktl	CG9985	skittles
29.208	28.5514	28.0881	29.3288	29.6736	28.6442	6	6	223	2950500000	0.60541	0.599717	Q9W2S2;Q9VEG5;Q7K1J3	Q9W2S2;Q9VEG5;Q7K1J3	Atg8a	CG32672	Autophagy-related 8a
27.7094	27.7073	28.1475	27.6757	27.5067	27.8505	6	6	104	1057700000	0.427842	-0.177069	Q9W2V9	Q9W2V9	l(1)G0289	CG2221	lethal (1) G0289
30.4996	30.3388	30.2753	30.2518	30.3364	30.1131	17	17	235	6068400000	0.668965	-0.137492	Q9W329;Q95RK8	Q9W329;Q95RK8	Gga	CG3002	Golgi-localized, gamma-adaptin ear containing, ARF binding protein
35.1849	35.1726	35.0689	35.0975	34.9347	34.9525	78	78	413	167840000000	1.09316	-0.147236	Q9W350;Q9NHY0	Q9W350;Q9NHY0	c11.1	CG12132	c11.1
30.3796	30.545	29.8293	30.3006	30.2456	30.1793	13	13	406	6724200000	0.0142971	-0.00946681	Q9W369;D7RHE8	Q9W369;D7RHE8	t	CG12120	tan
27.6154	27.6149	27.7159	27.3221	27.6665	27.235	11	11	262	851790000	0.820757	-0.240906	Q9W392	Q9W392	CCT2	CG7033	Chaperonin containing TCP1 subunit 2
27.1007	27.0307	26.7981	26.8416	27.4922	27.2652	4	4	181	775280000	0.45498	0.223169	Q9W3T9	Q9W3T9	CG3040	CG3040	-
28.0029	28.0354	27.8091	28.0642	27.9774	28.057	14	14	448	1506700000	0.478995	0.0837269	Q9W414;Q8SZ19;C1C3F8;Q9U7A2;Q9VTQ9	Q9W414;Q8SZ19;C1C3F8;Q9U7A2	Rpt4	CG3455	Regulatory particle triple-A ATPase 4
25.8845	26.3417	26.4065	25.8737	26.1701	26.0288	4	2	79	334790000	0.431172	-0.186683	Q9W4A6	Q9W4A6	OtopLa	CG42492	Otopetrin-like a
25.9651	25.6022	25.7103	25.7597	26.1279	25.5602	6	6	19	252260000	0.103152	0.0567811	X2JAH8;Q9W4E2;B7Z0W8;B7Z0X3;X2JE60;Q0KHV9;Q9W4E2-3;Q9W4E2-2	X2JAH8;Q9W4E2;B7Z0W8;B7Z0X3;X2JE60;Q0KHV9;Q9W4E2-3;Q9W4E2-2	rg	CG44835	rugose
26.7469	26.0208	25.2826	26.0715	25.0739	25.3253	4	4	149	372460000	0.435415	-0.526561	Q9W4P5	Q9W4P5	VhaAC39-1	CG2934	Vacuolar H[+] ATPase AC39 subunit 1
24.965	25.0242	25.1097	25.1874	25.0366	25.2211	2	2	52	201590000	0.750898	0.115379	Q9W4X7	Q9W4X7	eIF3g1	CG8636	eukaryotic translation initiation factor 3 subunit g1
26.9556	26.8026	26.1071	27.114	27.1806	27.235	7	7	257	697930000	0.987371	0.554773	Q9W503;Q8SZ53	Q9W503;Q8SZ53	CG3091	CG3091	-
29.8151	29.6939	29.4176	29.5742	29.8076	29.609	14	14	219	3647100000	0.0533281	0.0214081	Q9XTL2	Q9XTL2	Stam	CG6521	Signal transducing adaptor molecule
24.3205	26.9032	26.5832	25.8248	25.5168	25.8929	7	7	8	332900000	0.0821512	-0.190789	Q9XZ11;Q86NY0;Q9I7P7	Q9XZ11	CG7139	CG7139	-
25.9246	25.7703	25.3391	25.6543	25.2818	25.702	4	4	147	292820000	0.236005	-0.131952	Q9XZ58;A0A0B4KHM2	Q9XZ58;A0A0B4KHM2	CSN5	CG14884	COP9 signalosome subunit 5
28.6876	28.5792	28.1548	28.2752	28.4188	28.1495	12	12	373	2041800000	0.461989	-0.192718	Q9XZ61	Q9XZ61	Uch-L5	CG3431	Ubiquitin carboxy-terminal hydrolase L5
24.5466	24.8633	23.306	25.352	25.1083	24.8708	2	2	58	153270000	0.815148	0.87175	Q9XZ68	Q9XZ68	betaggt-II	CG18627	beta subunit of type II geranylgeranyl transferase
27.491	27.1978	28.2859	28.4654	27.9869	28.9217	13	13	15	1249400000	0.881767	0.799763	Q9XZU1	Q9XZU1	Cse1	CG13281	Chromosome segregation 1
28.5769	28.5707	28.5071	28.4293	28.7566	27.6751	11	3	191	1647000000	0.341036	-0.264623	Q9Y114	Q9Y114	CG8042	CG8042	-
23.776	24.5885	24.2771	24.3849	24.2677	24.423	17	2	691	95430000	0.235812	0.144685	R9PY16;H9BVD5;H9BVD2	R9PY16;H9BVD5;H9BVD2	CG11700	CG11700	Ubiquitin
22.7232	23.4406	25.5555	23.518	24.3028	23.6339	3	3	4	85484000	0.0336761	-0.0881882	X2JDP4;X2JBS2;Q8MR12;Q86B55;B7Z151;B7Z150	X2JDP4;X2JBS2;Q8MR12;Q86B55;B7Z151;B7Z150	inaE	CG33174	inactivation no afterpotential E

## Sheet: GlyGly Peptides
					Student's t-test (ari-1OE/control)								Identification in previous reports
Protein ID	Position within proteins	Position within peptide	Sequence	Localization probability	p-value (-log10 scale)	Fold Change (log2 scale)	z	m/z	score	Gene symbol	CG number	Description	PMID: 26460970	PMID: 28399880	PMID: 29788202
A0A0B4K6A6	334	17	GTVVAGEHDQVEM(ox)DAEK(gl)GPK	0.969185	1.04671	3.66255	3	743.015	144.27	Calx	CG5685	Na/Ca-exchange protein			YES
A0A0B4KEH0	52	8	NLLSVAYK(gl)NVVGAR	1	0.166775	-0.213619	2	809.457	94688	14-3-3zeta	CG17870	14-3-3zeta
A0A0B4KFP1	386	4	DAHK(gl)GYTSGGSTIHSNR	1	0.764894	-1.11793	3	634.633	98062	CG12814	CG12814	-
A0A0B4KGG6	411	20	SGGQ(de)VVSTQ(de)ATSAGGNDYYK(gl)STDK	0.895987	0.69703	-1.29101	3	845.725	131.04	CG1090	CG1090	-
A0A0B4KGX1	1062	4	YLNK(gl)SENVR	1	0.0388506	-0.0431608	3	412.883	99442	jar	CG5695	jaguar
A0A0B4KH25	121	5	SLIGK(gl)KEETVQDPQR	0.949995	0.371993	-0.830747	3	614.662	129.29	His2Av	CG5499	Histone H2A variant			YES
A0A0B4KHJ1	133	5	TDREK(gl)YNELAR	1	1.23794	-1.86506	3	503.587	110.08	eff	CG7425	effete
A0A0B4LFE1	41	6	AHASTK(gl)K(gl)HM(ox)K	0.923142	0.291886	0.919458	2	691.852	100.57	CG10139	CG10139	-
A0A0B4LFE1	42	7	AHASTK(gl)K(gl)HM(ox)K	0.923142	0.162676	0.621755	2	691.852	100.57	CG10139	CG10139	-
A0A0B4LFQ2	169	8	PSSEELVK(gl)	1	0.448664	0.542641	2	501.759	109.01	Incenp	CG12165	Inner centromere protein
A0A0B4LG36	69	3	AVK(gl)EYEANGGTDSGAPK	1	1.09298	-0.514565	3	603.287	115.73	HmgZ	CG17921	HMG protein Z
A0A0B4LGM0	308	3	ALK(gl)LSQEAAAR	1	0.388021	1.57395	3	424.574	82494	prom	CG42310	prominin
A0A0B4LH50	51	11	HQGVM(ox)VGM(ox)GQK(gl)DSYVGDEAQSK(gl)R	1	3.34457	5.90934	4	692.569	144.5	Act87E	CG18290	Actin 87E
A0A0B4LH50	62	22	HQGVM(ox)VGM(ox)GQK(gl)DSYVGDEAQSK(gl)R	1	3.96202	6.23606	4	692.569	144.5	Act87E	CG18290	Actin 87E
A0A0B4LH50	192	8	DLTDYLM(ox)K(gl)ILTER	1	1.01664	1.19211	2	870.945	152	Act87E	CG18290	Actin 87E
A0A0B4LJ12	51	5	ELLEK(gl)HYADLSAR	1	1.7954	-1.67531	2	829.928	241.42	awd	CG2210	abnormal wing discs			YES
A1Z7S3	616	9	QGIITQPEK(gl)M(ox)DEYVR	1	1.26534	-0.8402	2	968.975	162.37	Rab32	CG8024	Rab32		YES
A1Z7S3	650	5	ALVNK(gl)ILINDK	0.999958	0.564148	-0.219446	3	452.273	72.34	Rab32	CG8024	Rab32		YES
A2RVG4	148	13	LSDAIDIN(de)VLGTK(gl)K	0.869168	0.174763	0.924921	2	801.441	80.91	CG34342	CG34342	-
A8E752	106	8	LSQEAN(de)SK(gl)Q(de)Q(de)AR	1	0.659439	-2.73084	2	738.85	77062	CG6179	CG6179	-
A8E775	158	13	AFVGDSEDDRQHK(gl)R	1	0.0475208	-0.179354	4	444.212	71879	Arr2	CG5962	Arrestin 2
B5RIR1	10	3	GAK(gl)GEFEFPQPAK	1	0.630318	-2.12916	3	507.256	66393	nrv1	CG9258	nervana 1		YES
B7YZY9	499	7	VYFVNHK(gl)NR	1	0.654199	1.69216	3	430.895	87696	Su(dx)	CG4244	Suppressor of deltex
C5WLN6	48	5	YHPDK(gl)NPDNVDAADKFK	1	0.193829	0.0790768	3	696.664	125.73	Csp	CG6395	Cysteine string protein			YES
C6TP60	105	6	NSQQLK(gl)LEM(ox)LNLELASNGSGHEK	1	0.718519	-0.710901	3	890.777	229.23	Pu	CG9441	Punch			YES
C6TP87	392	7	TTEENPK(gl)FIK	0.999971	0.72115	-2.56097	2	660.843	157.66	eEF1alpha1	CG8280	eukaryotic translation elongation factor 1 alpha 1
C7LA75	108	6	IEVTYK(gl)DEKK	0.999379	0.452658	-1.14143	3	456.245	97.81	Hsc70-4	CG4264	Heat shock protein cognate 4
C7LA75	111	9	IEVTYKDEK(gl)K	0.990773	0.146999	-0.640057	3	456.245	119.22	Hsc70-4	CG4264	Heat shock protein cognate 4
C7LA75	524	7	M(ox)VNEAEK(gl)YRNEDEK	1	1.07587	2.42765	3	628.951	165.64	Hsc70-4	CG4264	Heat shock protein cognate 4			YES
C7LA75	531	7	YRNEDEK(gl)QKETIAAK	0.901272	0.937832	-1.16663	4	484.999	113.4	Hsc70-4	CG4264	Heat shock protein cognate 4
C7LA75	559	9	ATLDEDNLK(gl)TK	0.990162	0.534352	0.850786	2	681.349	140.63	Hsc70-4	CG4264	Heat shock protein cognate 4			YES
D3DMY5	53	8	NLLSVAYK(gl)NVIGAR	1	0.516282	-0.443125	2	816.465	106.58	14-3-3ε	CG31196	14-3-3ε
D3DMY5	199	3	LAK(gl)AAFDDAIAELDTLSEESYK	1	0.195771	0.992083	3	838.746	157.28	14-3-3ε	CG31196	14-3-3ε
E1JJE6	235	3	AAK(gl)GAAYQHTLAK	1	0.3381	0.785463	3	481.928	73.36	OtopLa	CG42492	Otopetrin-like a
E1JJF3	362	11	EM(ox)SGDEHSAHK(gl)RPFDA	1	0.434876	-0.485359	2	972.419	139	Inx2	CG4590	Innexin 2			YES
E6EK15	1079	8	FDSIDSDK(gl)KPR	0.87691	0.230934	-0.124773	3	474.572	101.39	PMCA	CG42314	plasma membrane calcium ATPase
H1UUB1	45	5	VNVEK(gl)VLER	1	0.418236	-0.297279	2	600.341	102.52	Syb	CG12210	Synaptobrevin			YES
H1UUB1	52	3	DQK(gl)LSELGER	1	0.894386	-0.808369	2	644.828	125.66	Syb	CG12210	Synaptobrevin			YES
H1UUB1	76	17	ADQLEQGASQFEQQAGK(gl)LK	1	0.741417	-1.85888	3	730.698	86005	Syb	CG12210	Synaptobrevin			YES
H1UUB1	78	19	ADQLEQGASQFEQQAGK(gl)LK(gl)R	1	0.774036	-2.90335	4	615.811	73138	Syb	CG12210	Synaptobrevin
H9BVD4	24	13	TITLEVEPSDTIK(gl)NVK(gl)	1	0.706819	2.37393	2	1019.54	122.12	CG11700	CG11700	Ubiquitin	YES
H9BVD4	27	16	TITLEVEPSDTIK(gl)NVK(gl)	1	1.03916	3.19162	2	1019.54	122.12	CG11700	CG11700	Ubiquitin	YES
H9BVD4	63	9	TLSDYNIQK(gl)ESTIYLVLR	1	0.11547	-0.156357	2	1135.6	171.71	CG11700	CG11700	Ubiquitin	YES
H9BVD4	87	5	TLTGK(gl)TITLEVEPSDTIENVK	1	0.387357	-0.166398	2	1201.64	317.99	CG11700	CG11700	Ubiquitin	YES
H9BVD4	105	18	TITLEVEPSDTIENVKAK(gl)	0.889244	0.784587	-0.665854	2	1051.05	213.49	CG11700	CG11700	Ubiquitin	YES
M9MQH9	36	1	K(gl)LSTIALALGEER	1	1.97523	-1.06955	2	757.93	146.84	Pp2A-29B	CG17291	Protein phosphatase 2A at 29B			YES
M9MS15	26	19	ETPPTETTAAQQEALEEPK(gl)ETDK	0.956129	1.04666	3.71153	3	886.419	98.38	Nrt	CG9704	Neurotactin		YES	YES
M9MS15	297	6	LAAEEK(gl)LAAEEEEQNRPVSLLTR	1	0.531252	-1.49027	4	678.356	92792	Nrt	CG9704	Neurotactin		YES
M9NEQ9	137	10	RAPGGSGVDK(gl)KGDVGPGAGEVEFR	1	0.46559	-0.254073	3	767.38	208.88	RpS10b	CG14206	Ribosomal protein S10b	YES	YES	YES
M9NEQ9	138	11	RAPGGSGVDK(gl)K(gl)GDVGPGAGEVEFR	1	0.458073	-0.604537	4	604.298	208.88	RpS10b	CG14206	Ribosomal protein S10b	YES	YES	YES
M9NES0	297	2	K(gl)DTALASTTLIASQDAR	1	0.403304	-0.302423	3	625.997	134.93	Arr1	CG5711	Arrestin 1		YES
M9NES0	353	1	K(gl)AQLEAEGSIEA	1	0.0256318	0.165892	2	680.341	100.93	Arr1	CG5711	Arrestin 1
M9PBI5	806	2	EK(gl)EPIAASTNR	1	0.944984	2.77656	3	443.897	80871	alpha-Spec	CG1977	alpha Spectrin
M9PBI5	2136	8	ALAALDQK(gl)IK	0.985175	0.382993	-0.12119	3	395.571	80688	alpha-Spec	CG1977	alpha Spectrin
M9PBL3	616	11	DTATM(ox)GYM(ox)AGK(gl)K	0.900371	0.470261	1.2166	2	710.316	124.42	Hsp83	CG1242	Heat shock protein 83
M9PBL3	617	12	DTATM(ox)GYM(ox)AGKK(gl)	0.758177	0.301344	-1.26757	3	563.608	94.77	Hsp83	CG1242	Heat shock protein 83
M9PDX8	5	1	K(gl)IGEYYAPPVK	1	1.34339	0.841602	2	689.872	149.23	nrv3	CG8663	nervana 3			YES
M9PFH0	129	3	SAK(gl)TAMNNYHR	1	0.0977825	0.337609	3	469.558	169.65	Wbp2	CG11009	WW domain binding protein 2
O18332	190	2	VK(gl)IDQGRPVENTK	1	0.434524	-0.733565	4	400.222	74987	Rab1	CG3320	Rab1
O18333	130	3	EVK(gl)KEEGEAFAR	0.999427	0.0679223	0.067639	2	753.881	125.03	Rab2	CG3269	Rab2
O97477	52	16	TADGQLQVHPQTTSLK(gl)IR	1	0.0407272	-0.241619	4	527.537	100.04	Inos	CG11143	myo-inositol-1-phosphate synthase		YES	YES
P00002	684	5	IGELK(gl)SGDACIAEYQQAGR	1	0.274266	-1.41575	3	727.352	99092	bioUb	-	biotin-tagged ubiquitin
P00002	765	1	K(gl)LAGILVELTGK	1	1.34839	-1.4602	2	678.416	137.84	bioUb	-	biotin-tagged ubiquitin
P00002	865	6	LIIGDK(gl)EIFGISR	1	2.53974	-1.56278	3	525.635	115.12	bioUb	-	biotin-tagged ubiquitin
P02701	45	19	GEFTGTYITAVTATSNEIK(gl)ESPLHGTQNTIN(de)K(gl)	1	0.413066	0.551176	3	1217.93	134.91	AVD	-	Avidin
P02701	58	32	GEFTGTYITAVTATSNEIK(gl)ESPLHGTQNTIN(de)KR	1	0.383471	0.442899	3	1231.95	134.91	AVD	-	Avidin
P02701	111	11	SSVNDIGDDWK(gl)ATR	1	0.373627	0.5054	2	839.395	189.99	AVD	-	Avidin
P04146-2	193	1	K(gl)VM(ox)NAIVHNNNNTYK	1	0.0630945	0.150026	3	630.648	161.82	copia\GIP	-	gag-int-pol
P04146-2	362	10	EAAGNLM(ox)SVK(gl)R	1	0.496317	-2.0832	3	435.891	85963	copia\GIP	-	gag-int-pol			YES
P04146-2	401	12	NSENQLADIFTK(gl)PLPAAR	1	2.31849	-2.48271	3	700.368	71637	copia\GIP	-	gag-int-pol
P06002	356	5	VDDGK(gl)SSDAQSQATASEAESK	1	0.390181	1.22574	3	742.332	119.27	ninaE	CG4550	neither inactivation nor afterpotential E
P06002	372	16	SSDAQSQATASEAESK(gl)A	1	1.01518	0.525429	2	891.393	267.92	ninaE	CG4550	neither inactivation nor afterpotential E		YES	YES
P06754-2	236	2	NK(gl)LLQEEM(ox)EATLHDIQNM	1	1.33384	-0.961081	3	768.36	102.08	Tm1	CG4898	Tropomyosin 1
P08510-8	209	11	EEERPLPDNEK(gl)QR	1	1.15684	1.2827	3	585.287	180.48	Sh	CG12348	Shaker
P22465	29	4	AAM(ox)K(gl)GFGTDEQEIIDVLVGR	1	1.49366	-1.36014	2	1140.07	145.77	AnxB10	CG9579	Annexin B10
P32392	329	17	RPLYNNIVLSGGSTM(ox)FK(gl)DFGR	1	0.508836	0.751013	3	834.757	134.86	Arp3	CG7558	Actin-related protein 3			YES
P36975	119	6	GNDDGK(gl)VVNNQPQR	1	0.381152	-0.606751	3	552.268	70628	Snap25	CG40452	Synaptosomal-associated protein 25kDa
P48611	118	4	LQLK(gl)KPELLYEVK	0.978539	0.848166	-0.705278	3	572.342	96.46	pr	CG16784	purple
P49735	847	2	AK(gl)QLDIVN(de)LK(gl)	1	0.034922	-0.198419	2	685.886	94309	Mcm2	CG7538	Minichromosome maintenance 2
P49735	855	10	AK(gl)QLDIVN(de)LK(gl)	1	0.0961751	-0.578271	2	685.886	94309	Mcm2	CG7538	Minichromosome maintenance 2
P55828	10	4	DIEK(gl)PHVGDSASVHR	1	0.431284	-0.328586	2	880.937	153.72	RpS20	CG15693	Ribosomal protein S20	YES
Q0IGP8	14	10	SESFASQKQK(gl)K(gl)K(gl)	1	0.0423319	0.28322	3	579.967	102.52	CG34232	CG34232	-
Q0IGP8	15	11	SESFASQKQK(gl)K(gl)K(gl)	1	0.0804813	0.586328	3	579.967	102.52	CG34232	CG34232	-
Q0IGP8	16	12	SESFASQKQK(gl)K(gl)K(gl)	1	0.00939249	0.0589402	3	579.967	102.52	CG34232	CG34232	-
Q0KI96	130	7	IVDTDSK(gl)QTQER	1	0.00146046	0.0027469	3	511.922	71085	ps	CG42670	pasilla
Q2PE37	6	4	ELNK(gl)QQSQDTTDSGVEK	1	0.0611284	0.117931	3	674.319	81656	pck	CG14779	pickel
Q59E30	27	6	SEEPEK(gl)SAAPPADSAAAPAAAPAVEK	1	0.590902	-1.01533	3	859.421	77907	fax	CG4609	failed axon connections
Q59E30	74	1	K(gl)DEAVAAPVATK	1	0.664572	-1.58484	2	657.357	101.61	fax	CG4609	failed axon connections			YES
Q59E30	85	12	KDEAVAAPVATK(gl)SEAPPAQK	1	0.647814	-1.63148	3	708.043	136.61	fax	CG4609	failed axon connections			YES
Q59E30	93	8	SEAPPAQK(gl)FNVHK	0.999611	1.53462	-0.52935	4	392.456	115.33	fax	CG4609	failed axon connections	YES		YES
Q59E30	362	9	LDLNAHIPK(gl)PEPETK	0.997335	1.16625	-2.19547	3	605.991	73.279	fax	CG4609	failed axon connections			YES
Q59E30	378	7	EGGEQEK(gl)SNEQEGTEGDKIEK	1	1.38926	-0.654846	3	812.365	237.14	fax	CG4609	failed axon connections			YES
Q59E30	389	11	SNEQEGTEGDK(gl)IEK	0.999974	1.18811	-2.34817	2	839.382	213.67	fax	CG4609	failed axon connections
Q59E30	392	14	SNEQEGTEGDKIEK(gl)ELEK	0.999309	0.525433	-2.52301	3	726.345	193.8	fax	CG4609	failed axon connections	YES		YES
Q7KNR7	68	1	K(gl)GVEATYEEIAK	1	2.19599	-0.966385	2	726.372	207.8	Pdh	CG4899	Photoreceptor dehydrogenase
Q7KNR7	215	3	LNK(gl)QSAADVSR	1	0.732994	-1.95603	3	434.897	124.12	Pdh	CG4899	Photoreceptor dehydrogenase
Q86BQ0	49	43	NKEQADAAPAGDAPPNAGAPAGEGGDGEIVGGPHNPQQIAAQK(gl)R	1	0.554741	2.57833	5	869.421	140.6	nSyb	CG17248	neuronal Synaptobrevin
Q86BQ0	71	5	TNVEK(gl)VLER	1	0.30935	0.246987	2	601.33	133.75	nSyb	CG17248	neuronal Synaptobrevin	YES		YES
Q86BQ0	78	3	DSK(gl)LSELDDR	1	1.1774	0.55628	3	431.209	128.01	nSyb	CG17248	neuronal Synaptobrevin	YES		YES
Q86BQ0	102	17	ADALQQGASQFEQQAGK(gl)LK	0.981409	0.655105	0.830559	3	711.363	89566	nSyb	CG17248	neuronal Synaptobrevin
Q8I079	35	9	M(ox)ALIYHPDK(gl)NKHPR	1	0.10636	0.223473	3	617.321	109.44	CG32640	CG32640	-		YES
Q8I079	37	11	M(ox)ALIYHPDKNK(gl)HPR	1	0.826612	-1.40572	4	463.243	76.73	CG32640	CG32640	-		YES
Q8MRA0	169	14	N(de)SGKDIVAEQ(de)Q(de)PQK(gl)	1	0.0601603	-0.508965	2	829.897	82.85	Osi2	CG1148	Osiris 2
Q8MRZ8	732	4	LSAK(gl)APWTQRR	1	0.588356	0.303345	2	714.397	119.22	CG1632	CG1632	-			YES
Q8MSQ7	320	4	LAGK(gl)DN(de)PVQ(de)NLHK	0.920017	0.18178	1.53733	2	775.402	83.18	Nak	CG10637	Numb-associated kinase
Q8MSQ7	329	13	LAGKDN(de)PVQ(de)NLHK(gl)	0.999609	0.551883	-0.712767	2	775.402	74611	Nak	CG10637	Numb-associated kinase
Q8MT02	6	6	M(ox)QIFVK(gl)TLTGK	0.999987	1.69904	0.679159	2	698.387	124.39	Ubi-p5E	CG32744	Ubiquitin-5E			YES
Q8MT02	11	5	TLTGK(gl)TITLEVEPSDTIENVK	1	0.387357	-0.166398	2	1201.64	317.99	Ubi-p5E	CG32744	Ubiquitin-5E	YES		YES
Q8MT02	27	16	TITLEVEPSDTIENVK(gl)AK	0.997476	0.62499	0.740682	2	1051.05	212.95	Ubi-p5E	CG32744	Ubiquitin-5E	YES		YES
Q8MT02	29	2	AK(gl)IQDKEGIPPDQQR	1	0.359795	-0.206836	2	918.982	240.24	Ubi-p5E	CG32744	Ubiquitin-5E	YES		YES
Q8MT02	33	4	IQDK(gl)EGIPPDQQR	1	0.776672	-1.16068	2	819.416	180.48	Ubi-p5E	CG32744	Ubiquitin-5E			YES
Q8MT02	48	6	LIFAGK(gl)QLEDGR	1	0.0792541	-0.0908012	2	730.896	181.66	Ubi-p5E	CG32744	Ubiquitin-5E	YES		YES
Q8MT02	63	9	TLSDYNIQK(gl)ESTLHLVLR	1	0.216156	0.0928472	2	1122.6	399.6	Ubi-p5E	CG32744	Ubiquitin-5E	YES		YES
Q8SYN6	109	11	DHTEVEYHAAK(gl)TGHTK	0.999873	0.210882	0.227862	4	485.233	93478	CG8209	CG8209	-
Q95SA6	173	1	K(gl)AVQHAIYHDGSSGGVVR	1	0.363529	-1.76398	4	499.509	118.52	Prosbeta1	CG8392	Proteasome beta1 subunit
Q95SH2	61	2	QK(gl)NQAVNYLR	1	0.576876	-1.76082	2	674.36	90.15	Chmp1	CG4108	Charged multivesicular body protein 1
Q95T65	102	4	NIM(ox)K(gl)SNQTK	1	1.20819	6.7212	3	526.279	88.37	RhoGAPp190	CG32555	Rho GTPase activating protein p190
Q9U6P7	45	1	K(gl)QSQHDASFPFQPTR	1	0.307417	-0.354566	3	629.975	105	Syt4	CG10047	Synaptotagmin 4		YES
Q9V3D9	442	4	GLFK(gl)QGDMTKNVNPTQM(ox)AK	0.999085	0.386561	0.280313	2	1119.55	88.32	Srp54k	CG4659	Signal recognition particle protein 54k			YES
Q9V3D9	448	10	GLFKQGDMTK(gl)NVNPTQM(ox)AK	0.758172	0.175355	-1.47179	2	1119.55	78.85	Srp54k	CG4659	Signal recognition particle protein 54k
Q9V3W1	61	7	LGNDQYK(gl)AQNYQNALK	1	0.378924	-0.447453	3	661.329	98329	Tpr2	CG4599	Tetratricopeptide repeat protein 2		YES
Q9VBF0	112	4	KISK(gl)FVASQNER	0.899439	0.275189	1.40197	3	507.611	78.74	CG5447	CG5447	-
Q9VDZ1	369	4	SDGK(gl)LVASQTEK(gl)DER	1	0.7769	-1.16236	3	630.977	104.94	CG5555	CG5555	-
Q9VDZ1	377	12	SDGK(gl)LVASQTEK(gl)DER	1	1.05964	-0.873863	3	630.977	104.94	CG5555	CG5555	-
Q9VEA1	88	6	DYQDSK(gl)ADVILK	1	0.268979	1.1042	2	754.883	138.35	eIF1A	CG8053	eukaryotic translation initiation factor 1A	YES	YES	YES
Q9VEA1	104	3	NLK(gl)TYGEFPESVR	1	0.0943184	-0.517161	3	551.946	99991	eIF1A	CG8053	eukaryotic translation initiation factor 1A	YES	YES	YES
Q9VIT5	43	3	YSK(gl)M(ox)AHGSLSGHEAENR	1	0.0771782	-0.261413	4	501.73	94569	CG13077	CG13077	-
Q9VJY7	947	12	Q(de)NGGKSN(de)AAREK(gl)	0.999999	0.0656887	-0.265079	3	459.224	68536	CG7099	CG7099	-
Q9VLL3	37	6	IDVDQK(gl)TDAPAVN(de)GDAATPK	1	0.287123	1.1293	3	714.35	70897	Akap200	CG13388	A kinase anchor protein 200
Q9VQF7	31	14	VAADDVSAVKDDLK(gl)AK	0.980663	0.00799907	-0.00702095	4	440.486	91.36	Bacc	CG9894	Bacchus		YES
Q9VSZ1	417	6	TDGNHK(gl)SDLLR	1	0.714156	0.655189	3	457.232	84479	CG3529	CG3529	-
Q9VSZ1	461	10	SAGEPPVVSK(gl)STK	0.930906	1.20655	-0.642075	3	467.584	97.69	CG3529	CG3529	-
Q9VXV6	307	8	STGASM(ox)AK(gl)AQAEFTTEFLR	1	1.33393	-3.99591	3	726.016	101.92	Scamp	CG9195	Scamp	YES	YES
Q9VZP9	6	1	K(gl)DAAPPSYEEVM(ox)NSPSQDSR	1	0.516634	1.37883	3	780.013	94707	CG12012	CG12012	-		YES
Q9VZW1	82	10	LELLTGFETK(gl)NR	1	0.483384	-1.76285	3	512.279	121.02	scramb2	CG1893	scramblase 2	YES
Q9VZW1	214	11	VLSANNEEIGK(gl)ISK	0.993777	0.997946	-0.587979	3	539.293	97.8	scramb2	CG1893	scramblase 2	YES	YES
Q9W1W0	126	1	K(gl)NLNIGDIFESNVAR	1	0.465833	-0.272923	2	902.471	194.67	Fatp2	CG44252	Fatty acid transport protein 2			YES
Q9W2S2	24	1	K(gl)YPDRVPVIVEK	1	0.997606	0.647316	3	519.631	81904	Atg8a	CG32672	Autophagy-related 8a			YES
Q9W350	587	3	GK(gl)VM(ox)VPGAETIYAR	1	0.843888	-0.616229	2	811.422	127.32	c11.1	CG12132	c11.1	YES		YES
Q9Y151	464	15	VGSYSINYNHDLLTK(gl)NLNADR	1	0.0463734	0.100864	4	631.066	142.43	drpr	CG2086	draper
R9PY16	252	13	TITLEVEPSDTIK(gl)HVK(gl)	1	0.322777	1.08325	2	1019.54	122.12	CG11700	CG11700	Ubiquitin			YES
R9PY16	255	16	TITLEVEPSDTIK(gl)HVK(gl)	1	0.13717	0.421122	2	1019.54	122.12	CG11700	CG11700	Ubiquitin			YES
U3PXB8	361	11	YILAPDSEGAK(gl)FM(ox)R	1	0.116474	-0.45772	2	864.425	107.65	trp	CG7875	transient receptor potential
V9GZU6	6	1	K(gl)FKDEERESEYGR	0.999991	0.0129033	0.0606882	3	596.283	115.91	Vha68-1	CG12403	Vacuolar H[+] ATPase 68kD subunit 1
X2J9Z8	698	14	TLIESIEN(de)NK(gl)AQGK(le)	0.92683	0.243935	-1.24978	2	1022.05	76.33	CG13366	CG13366	-
X2JC82	200	10	APAPEAGDGK(gl)AEN(de)GSGEKM(ox)ETSK	0.999982	0.33118	-0.825987	4	598.77	109.23	Hsp27	CG4466	Heat shock protein 27
X2JCI4	272	12	M(ox)NEILYPLYEEK(gl)R	1	0.533756	0.384674	3	609.97	63212	norpA	CG3620	no receptor potential A
X2JCI4	831	7	GFAGAAK(gl)QQNEQM(ox)K	1	0.39155	0.483955	3	546.595	145.31	norpA	CG3620	no receptor potential A
X2JFP6	735	7	IIIGHEK(gl)SGSHADR	1	1.61797	1.33573	4	409.216	83692	Rip11	CG6606	Rab11 interacting protein
X2JKS9	138	17	Q(de)GMKRAQ(de)LADTIMKHFK(gl)	0.992805	0.31251	1.16135	2	1060.04	82.66	Sap30	CG4756	SIN3-associated polypeptide 30
